# Supplementary material for: Federating AI-related regulations for human therapeutics: an AI-enabled, continuously updating regulatory intelligence system
Source: Front Drug Saf Regul. 2026 Mar 9;6:1718379. doi: 10.3389/fdsfr.2026.1718379 (PMC13006491; doi:10.3389/fdsfr.2026.1718379)
Supplement: Supplementary file 2 [file Supplementaryfile2.zip]

Archive with 15 entries (14 files):
- Supplemental Files/
- Supplemental Files/Complete Keyword Taxonomy.csv
- __MACOSX/Supplemental Files/._Complete Keyword Taxonomy.csv
- Supplemental Files/Synthetic Reference Document.txt
- __MACOSX/Supplemental Files/._Synthetic Reference Document.txt
- Supplemental Files/Test Document Set Development.xlsx
- __MACOSX/Supplemental Files/._Test Document Set Development.xlsx
- Supplemental Files/List of Test Documents.csv
- __MACOSX/Supplemental Files/._List of Test Documents.csv
- Supplemental Files/List of Reference Documents.csv
- __MACOSX/Supplemental Files/._List of Reference Documents.csv
- Supp1_List of Reference Documents.csv
- Supp3_List of Test Documents.csv
- Supp4_List of Test Documents.csv
- Synthetic Reference Document.txt
