# Supplementary material for: Federating AI-related regulations for human therapeutics: an AI-enabled, continuously updating regulatory intelligence system
Source: Front Drug Saf Regul. 2026 Mar 9;6:1718379. doi: 10.3389/fdsfr.2026.1718379 (PMC13006491; doi:10.3389/fdsfr.2026.1718379)
Supplement: Supplementary file 2 [file Supplementaryfile2.zip › Supplemental Files/Complete Keyword Taxonomy.csv]

keyword_text	keyword_category
artificial intelligence	ai
machine learning	ai
deep learning	ai
neural network	ai
AI	ai
ML	ai
DL	ai
algorithm	ai
automation	ai
data science	ai
computer vision	ai
natural language processing	ai
NLP	ai
robotics	ai
predictive analytics	ai
regulation	legal
compliance	legal
law	legal
policy	legal
guideline	legal
requirement	legal
standard	legal
rule	legal
legislation	legal
statutory	legal
regulatory	legal
mandate	legal
governance	legal
enforcement	legal
authorization	legal
approval	legal
certification	legal
medical	biomedical
clinical	biomedical
health	biomedical
patient	biomedical
drug	biomedical
therapy	biomedical
treatment	biomedical
disease	biomedical
diagnostic	biomedical
pharmaceutical	biomedical
biotech	biomedical
medicine	biomedical
healthcare	biomedical
therapeutic	biomedical
biological	biomedical
biotechnology	biomedical
FDA	biomedical
trial	biomedical
drug repurposing	biomedical
biomarker	biomedical
generative AI	ai
large language model	ai
LLM	ai
foundation model	ai
synthetic data	ai
AI-assisted discovery	ai
AI-driven design	ai
autonomous systems	ai
digital twin	ai
federated learning	ai
reinforcement learning	ai
computer-aided diagnosis	ai
AI interpretation	ai
explainable AI	ai
responsible AI	ai
AI validation	ai
AI verification	ai
AI bias	ai
AI ethics	ai
digital biomarkers	ai
in silico trials	ai
framework	legal
validation	legal
verification	legal
oversight	legal
transparency	legal
accountability	legal
audit	legal
risk assessment	legal
risk mitigation	legal
liability	legal
validation protocol	legal
regulatory guidance	legal
EU AI Act	legal
FDA guidance	legal
HIPAA	legal
GDPR	legal
21 CFR Part 11	legal
GxP	legal
Good Machine Learning Practice	legal
software as medical device	legal
SaMD	legal
regulatory sandbox	legal
regulatory convergence	legal
regulatory submission	legal
biopharma	biomedical
pharmacovigilance	biomedical
clinical trials	biomedical
drug development	biomedical
adverse event	biomedical
side effect	biomedical
drug discovery	biomedical
drug design	biomedical
precision medicine	biomedical
personalized medicine	biomedical
molecular modeling	biomedical
target identification	biomedical
compound screening	biomedical
digital health	biomedical
digital medicine	biomedical
digital therapeutics	biomedical
DTx	biomedical
companion diagnostic	biomedical
pharmacogenomics	biomedical
drug-drug interaction	biomedical
formulation	biomedical
dosage	biomedical
pharmacokinetics	biomedical
pharmacodynamics	biomedical
toxicology	biomedical
GMP	biomedical
GLP	biomedical
GCP	biomedical
real-world evidence	biomedical
RWE	biomedical
clinical decision support	biomedical
CDS	biomedical
electronic health record	biomedical
EHR	biomedical
real-world data	biomedical
RWD	biomedical
clinical trial design	biomedical
protocol optimization	biomedical
AI and related concepts including: artificial intelligence, machine learning, deep learning, neural network, AI, ML, DL, algorithm, automation, data science, computer vision, natural language processing, NLP, robotics, predictive analytics, generative AI, large language model, LLM, foundation model, synthetic data, AI-assisted discovery, AI-driven design, autonomous systems, digital twin, federat…	ai_combined
LEGAL and related concepts including: regulation, compliance, law, policy, guideline, requirement, standard, rule, legislation, statutory, regulatory, mandate, governance, enforcement, authorization, approval, certification, framework, validation, verification, oversight, transparency, accountability, audit, risk assessment, risk mitigation, liability, validation protocol, regulatory guidance, EU…	legal_combined
BIOMEDICAL and related concepts including: medical, clinical, health, patient, drug, therapy, treatment, disease, diagnostic, pharmaceutical, biotech, medicine, healthcare, therapeutic, biological, biotechnology, FDA, trial, biopharma, pharmacovigilance, clinical trials, drug development, adverse event, side effect, drug discovery, drug design, precision medicine, personalized medicine, molecular…	biomedical_combined
Concepts related to: AI and related concepts including: artificial intelligence, machine learning, deep learning, neural network, AI, ML, DL, algorithm, automation, data science, computer vision, natural language processing, NLP, robotics, predictive analytics, generative AI, large language model, LLM, foundation model, synthetic data, AI-assisted discovery, AI-driven design, autonomous systems, …	all_combined
