# Supplementary material for: Federating AI-related regulations for human therapeutics: an AI-enabled, continuously updating regulatory intelligence system
Source: Front Drug Saf Regul. 2026 Mar 9;6:1718379. doi: 10.3389/fdsfr.2026.1718379 (PMC13006491; doi:10.3389/fdsfr.2026.1718379)
Supplement: Supplementary file 2 [file Supplementaryfile2.zip › Supplemental Files/Synthetic Reference Document.txt]

# Regulatory Framework for Artificial Intelligence in Healthcare

## Executive Summary

This document outlines regulatory considerations for artificial intelligence (AI) technologies in healthcare. As generative AI and machine learning systems become integrated into clinical decision-making, a robust regulatory framework is essential.

## 1. Scope and Definitions

### 1.1 Artificial Intelligence Technologies

For regulatory purposes, healthcare AI technologies include:

- **Generative AI**: Systems creating novel content, including synthetic medical data
- **Machine Learning**: Algorithms improving through experience and data analysis
- **Deep Learning**: Neural networks with multiple processing layers for analyzing medical data
- **Neural Networks**: Computational systems modeled after biological neural structures
- **Predictive Analytics**: Techniques analyzing medical data to make outcome predictions
- **Computer Vision**: AI systems interpreting medical imaging data
- **Natural Language Processing**: AI capabilities interpreting and generating human language

## 2. Risk-Based Classification

| Risk Level | Description | Examples | Requirements |
|------------|-------------|----------|--------------|
| High Risk | Autonomous decisions affecting patient care | Surgical robots | Pre-market approval |
| Medium Risk | Decision support with human oversight | Diagnostic support | Technical review |
| Low Risk | Minimal impact on clinical decisions | Administrative NLP | Self-certification |

## 3. Technical Requirements

### 3.1 Performance and Accuracy
- Validated performance across diverse populations
- Established accuracy thresholds
- Regular benchmarking against clinical standards

### 3.2 Data Quality
- Comprehensive data governance
- Representative training datasets
- Procedures to identify and mitigate bias

### 3.3 Transparency
- Algorithmic transparency proportionate to risk
- Documentation of model architecture
- Disclosure of limitations

## 4. Clinical Validation

### 4.1 Methodology
- Prospective trials for high-risk applications
- Comparison against established standards
- Performance assessment across diverse populations

### 4.2 Performance Metrics
- Sensitivity and specificity for diagnostics
- Precision and recall across decision thresholds
- Generalizability across patient populations

## 5. Implementation Controls

### 5.1 Clinical Workflow Integration
- Appropriate oversight of AI recommendations
- Clear delineation of decision boundaries
- Monitoring of user interactions

### 5.2 Change Management
- Protocols for system updates
- Validation for algorithm modifications
- Version control procedures

## 6. Monitoring

### 6.1 Adverse Event Reporting
- Systems for detecting and reporting events
- Root cause analysis methodology
- Communication with regulatory authorities

### 6.2 Performance Monitoring
- Real-time performance dashboards
- Drift detection in predictive analytics
- Periodic deep learning model revalidation

## 7. Ethical Considerations

AI applications must address:
- Fairness across demographic groups
- Assessment of algorithmic bias
- Privacy protection in machine learning pipelines
- Informed consent for AI-assisted care
- Transparency in AI utilization

## 8. Conclusion

As artificial intelligence and machine learning transform healthcare delivery, this framework ensures innovation proceeds with appropriate safeguards. Organizations implementing neural networks, computer vision, and natural language processing must balance potential benefits with rigorous validation and ongoing monitoring.
