# Supplementary material for: Federating AI-related regulations for human therapeutics: an AI-enabled, continuously updating regulatory intelligence system
Source: Front Drug Saf Regul. 2026 Mar 9;6:1718379. doi: 10.3389/fdsfr.2026.1718379 (PMC13006491; doi:10.3389/fdsfr.2026.1718379)
Supplement: Supplementary file 2 [file Supplementaryfile2.zip › Supplemental Files/Test Document Set Development.xlsx]

## Sheet: Test Document Set Development
URL	Title	High-Confidence	Relevant	Column 5	Column 6
https://www.fda.gov/media/137106/download	FDA Grand Rounds Announcement 5-14-2020.pdf	TRUE	FALSE	FDA Internal Communication	Yes
https://www.fda.gov/media/160696/download	2022_SCD-Event_Program_08122022.pdf	TRUE	FALSE	External Communications	Yes
https://www.fda.gov/media/160253/download	GPSDP-July28-29-2022-public-comment.pdf	TRUE	FALSE	Guidance on AI Lifecycle Management	Yes
https://www.fda.gov/media/161287/download	GPSDP-072822-Transcript.pdf	TRUE	FALSE	FDA Internal Communication	Yes
https://www.fda.gov/news-events/press-announcements/statement-fda-commissioner-scott-gottlieb-md-agencys-new-actions-under-pre-cert-pilot-program	Statement from FDA Commissioner Scott Gottlieb, M.D., on the agency’s new actions under the Pre-Cert Pilot Program to promote a more efficient framework for the review of safe and effective digital health innovations | FDA	TRUE	FALSE	AI in FDA Regulatory Operations	Yes
https://www.fda.gov/emergency-preparedness-and-response/innovative-technologies/innovative-technologies-regulatory-science-research	Innovative Technologies Regulatory Science Research | FDA	TRUE	FALSE	AI in FDA Regulatory Operations	Yes
https://www.fda.gov/medical-devices/medical-device-regulatory-science-research-programs-conducted-osel/evaluation-methods-artificial-intelligence-ai-enabled-medical-devices-performance-assessment-and	Evaluation Methods for Artificial Intelligence (AI)-Enabled Medical Devices: Performance Assessment and Uncertainty Quantification | FDA	TRUE	FALSE	AI in Clinical Trial Operations	Yes
https://www.fda.gov/drugs/cder-conversations/information-visualization-platform-infovip-cders-new-artificial-intelligence-safety-surveillance	Information Visualization Platform (InfoViP): CDER’s New Artificial Intelligence Safety Surveillance Tool | FDA	TRUE	FALSE	Guidance on AI in Pharmacovigilance & Drug Safety	Yes
https://www.fda.gov/news-events/speeches-fda-officials/remarks-national-comprehensive-cancer-network-policy-summit-06252018	Remarks to the National Comprehensive Cancer Network Policy Summit - 06/25/2018 | FDA	TRUE	FALSE	Guidance on AI in Drug Development and Discovery: Drug Development, Guidance on AI in Drug Development and Discovery: Drug Discovery, Guidance on AI in Drug Formulation & Delivery Design (Formulation Optimization)	Yes
https://www.fda.gov/medical-devices/medical-device-regulatory-science-research-programs-conducted-osel/credibility-computational-models-program-research-computational-models-and-simulation-associated	Credibility of Computational Models Program: Research on Computational Models and Simulation Associated with Medical Devices | FDA	TRUE	FALSE	AI in FDA Regulatory Operations, AI in FDA Internal Agency Operations	Yes
https://www.fda.gov/drugs/fdapqri-workshop-regulatory-framework-utilization-artificial-intelligence-pharmaceutical	FDA/PQRI Workshop on the Regulatory Framework for the Utilization of Artificial Intelligence in Pharmaceutical Manufacturing - 09/26/2023 | FDA	TRUE	FALSE	"Guidance on AI in Chemistry, Manufacturing, and Controls (CMC)", AI in Manufacturing & Supply Chain Operations	Yes
https://www.fda.gov/news-events/press-announcements/fda-issues-comprehensive-draft-guidance-developers-artificial-intelligence-enabled-medical-devices	FDA Issues Comprehensive Draft Guidance for Developers of Artificial Intelligence-Enabled Medical Devices | FDA	TRUE	FALSE	Medical Device related , Guidance on AI Lifecycle Management, "Guidance on AI in Chemistry, Manufacturing, and Controls (CMC)"	Yes
https://www.fda.gov/about-fda/nctr-research-focus-areas/bertox-initiative	BERTox Initiative | FDA	TRUE	FALSE	AI in FDA Internal Agency Operations, FDA Internal Communication	Yes
https://www.fda.gov/science-research/focus-areas-regulatory-science-report/focus-area-product-safety-surveillance	Focus Area: Product Safety Surveillance | FDA	TRUE	FALSE	AI in FDA Regulatory Operations, Data tools for analysis, Guidance on AI in Pharmacovigilance & Drug Safety	Yes
https://www.fda.gov/drugs/regulatory-science-action/artificial-intelligencemachine-learning-assisted-image-analysis-characterizing-biotherapeutics	Artificial Intelligence/Machine Learning Assisted Image Analysis for Characterizing Biotherapeutics | FDA	TRUE	FALSE	AI in Clinical Trial Operations	Yes
https://www.fda.gov/medical-devices/digital-health-center-excellence/guidances-digital-health-content	Guidances with Digital Health Content | FDA	TRUE	FALSE	AI in FDA Regulatory Operations	Yes
https://www.fda.gov/drugs/news-events-human-drugs/role-artificial-intelligence-clinical-trial-design-and-research-dr-elzarrad	The Role of Artificial Intelligence in Clinical Trial Design and Research with Dr. ElZarrad | FDA	TRUE	FALSE	AI in Clinical Trial Operations	Yes
https://www.fda.gov/news-events/press-announcements/fda-permits-marketing-clinical-decision-support-software-alerting-providers-potential-stroke	FDA permits marketing of clinical decision support software for alerting providers of a potential stroke in patients | FDA	TRUE	FALSE	Medical Device related	Yes
https://www.fda.gov/science-research/fda-science-forum/development-artificial-intelligence-based-predictive-controller-continuous-pharmaceutical	Development of Artificial Intelligence Based Predictive Controller for a Continuous Pharmaceutical Manufacturing Process | FDA	TRUE	FALSE	AI in Manufacturing & Supply Chain Operations	Yes
https://www.fda.gov/news-events/press-announcements/fda-authorizes-marketing-first-cardiac-ultrasound-software-uses-artificial-intelligence-guide-user	FDA Authorizes Marketing of First Cardiac Ultrasound Software That Uses Artificial Intelligence to Guide User | FDA	TRUE	FALSE	Medical Device related	Yes
https://www.fda.gov/medical-devices/digital-health-center-excellence/digital-health-terms	Digital Health Terms | FDA	TRUE	FALSE	Medical Device related	Yes
https://www.fda.gov/science-research/fda-science-forum/predicting-ai-model-behavior-unrepresented-subgroups-test-time-approach-increase-variability-finite	Predicting AI model behavior on unrepresented subgroups: A test-time approach to increase variability in a finite test set | FDA	TRUE	FALSE	Data tools for analysis	Yes
https://www.fda.gov/science-research/advancing-regulatory-science/development-optical-and-digital-microscopy-hardware-software-and-statistical-methods-enable	Development of optical and digital microscopy hardware, software, and statistical methods to enable computational pathology in low resources | FDA	TRUE	FALSE	Medical Device related	Yes
https://www.fda.gov/science-research/scientific-meetings-conferences-and-workshops/cheminformatics-resources-us-governmental-organizations-10162024	Cheminformatics Resources of U.S. Governmental Organizations - 10/16/2024 | FDA	TRUE	FALSE	Guidance on AI in Drug Development and Discovery: Drug Development, "Guidance on AI in Chemistry, Manufacturing, and Controls (CMC)", Guidance on AI Lifecycle Management	Yes
https://www.fda.gov/news-events/press-announcements/fda-establishes-new-advisory-committee-digital-health-technologies	FDA Establishes New Advisory Committee on Digital Health Technologies | FDA	TRUE	FALSE	Medical Device related , Data tools for analysis, Guidance on AI Lifecycle Management, AI in FDA Internal Agency Operations, FDA Internal Communication, AI in FDA Regulatory Operations	Yes
https://www.fda.gov/science-research/science-and-research-special-topics	Science and Research Special Topics | FDA	TRUE	FALSE	Guidance on AI in Drug Development and Discovery: Drug Development, AI in Clinical Trial Operations, Guidance on AI in Drug Formulation & Delivery Design (Formulation Optimization)	Yes
https://www.fda.gov/medical-devices/cdrhnew-news-and-updates/webinar-final-guidance-marketing-submission-recommendations-predetermined-change-control-plan	Webinar - Final Guidance: Marketing Submission Recommendations for a Predetermined Change Control Plan for Artificial Intelligence-Enabled Device Software Functions - 01/14/2025 | FDA	TRUE	FALSE	AI in FDA Regulatory Operations, Medical Device related	Yes
https://www.fda.gov/about-fda/oncology-center-excellence/smartcore-technology-using-ai-and-patient-tissue-identify-potential-cancer-therapies-ultra-rare	SmartCore Technology: Using AI and Patient Tissue to Identify Potential Cancer Therapies for Ultra-rare Cancers | FDA	TRUE	FALSE	AI in Clinical Trial Operations	Yes
https://www.fda.gov/drugs/drug-safety-and-availability/fdas-istand-pilot-program-accepts-submission-first-artificial-intelligence-based-and-digital-health	FDA's ISTAND Pilot Program accepts submission of first artificial intelligence-based and digital health technology for neuroscience | FDA	TRUE	FALSE	Guidance on AI in Drug Development and Discovery: Drug Development, AI in Clinical Trial Operations, AI in FDA Regulatory Operations	Yes
https://www.fda.gov/medical-devices/digital-health-center-excellence/blog-lifecycle-management-approach-toward-delivering-safe-effective-ai-enabled-health-care	Blog: A Lifecycle Management Approach toward Delivering Safe, Effective AI-enabled Health Care | FDA	TRUE	FALSE	Guidance on AI Lifecycle Management, AI in FDA Internal Agency Operations	Yes
https://www.fda.gov/food/new-era-smarter-food-safety-techtalk-podcast/techtalk-podcast-episode-3-artificial-intelligence-new-era-smarter-food-safety	TechTalk Podcast Episode 3: Artificial Intelligence in the New Era of Smarter Food Safety | FDA	TRUE	FALSE	AI in FDA Regulatory Operations, Scientific Material, Data tools for analysis	Yes
https://www.fda.gov/medical-devices/medical-device-regulatory-science-research-programs-conducted-osel/methods-and-tools-effective-postmarket-monitoring-artificial-intelligence-ai-enabled-medical-devices	Methods and Tools for Effective Postmarket Monitoring of Artificial Intelligence (AI)-Enabled Medical Devices | FDA	TRUE	FALSE	Medical Device related , Guidance on AI Lifecycle Management	Yes
https://www.fda.gov/news-events/press-announcements/fda-permits-marketing-artificial-intelligence-based-device-detect-certain-diabetes-related-eye	FDA permits marketing of artificial intelligence-based device to detect certain diabetes-related eye problems | FDA	TRUE	FALSE	Medical Device related , AI in Clinical Trial Operations	Yes
https://www.fda.gov/regulatory-information/search-fda-guidance-documents/considerations-use-artificial-intelligence-support-regulatory-decision-making-drug-and-biological	Considerations for the Use of Artificial Intelligence To Support Regulatory Decision-Making for Drug and Biological Products | FDA	TRUE	FALSE	Guidance on AI Lifecycle Management, Medical Device related	Yes
https://www.fda.gov/drugs/regulatory-science-action/deep-learning-enabled-natural-language-processing-identify-directional-pharmacokinetic-drug-drug	Deep Learning-enabled Natural Language Processing to Identify Directional Pharmacokinetic Drug-Drug Interactions | FDA	TRUE	FALSE	Guidance on AI in Drug Development and Discovery: Drug Development, AI in FDA Regulatory Operations, Guidance on AI in Pharmacokinetics & Drug Metabolism (ADME Modeling)	Yes
https://www.fda.gov/medical-devices/digital-health-center-excellence/cdrh-seeks-public-comment-digital-health-technologies-detecting-prediabetes-and-undiagnosed-type-2	CDRH seeks public comment: Digital Health Technologies for Detecting Prediabetes and Undiagnosed Type 2 Diabetes | FDA	TRUE	FALSE	Medical Device related , Guidance on AI Lifecycle Management, "Guidance on AI in Chemistry, Manufacturing, and Controls (CMC)"	Yes
https://www.fda.gov/news-events/press-announcements/fda-releases-artificial-intelligencemachine-learning-action-plan	FDA Releases Artificial Intelligence/Machine Learning Action Plan | FDA	TRUE	FALSE	AI in FDA Internal Agency Operations, Scientific Material	Yes
https://www.fda.gov/medical-devices/software-medical-device-samd/artificial-intelligence-and-machine-learning-software-medical-device	Artificial Intelligence and Machine Learning in Software as a Medical Device | FDA	TRUE	FALSE	Medical Device related , AI in FDA Regulatory Operations	Yes
https://www.fda.gov/medical-devices/medical-devices-news-and-events/cdrh-issues-guiding-principles-predetermined-change-control-plans-machine-learning-enabled-medical	CDRH Issues Guiding Principles for Predetermined Change Control Plans for Machine Learning-Enabled Medical Devices | FDA	TRUE	FALSE	Medical Device related , AI in FDA Regulatory Operations	Yes
https://www.fda.gov/media/167772/download	CDER Regulatory Newsletter- Issue I-05022023.pdf	TRUE	FALSE	AI in FDA Regulatory Operations	Yes
https://www.fda.gov/media/145022/download	AIML-SaMD-Action-Plan.pdf	TRUE	FALSE	AI in FDA Regulatory Operations, Medical Device	Yes
https://www.fda.gov/media/122535/download	US-FDA-Artificial-Intelligence-and-Machine-Learning-Discussion-Paper.pdf	TRUE	FALSE	AI in FDA Regulatory Operations, Medical Device	Yes
https://www.fda.gov/media/165743/download	OPQ_ArtificialIntelligenceDiscussion_230222_Final.pdf	TRUE	FALSE	Guidance on AI in Drug Development and Discovery: Drug Development	Yes
https://www.fda.gov/media/166396/download	OMP_DigitalHealthTechnologiesFramework_final_230316.pdf	TRUE	FALSE	Guidance on AI in Drug Development and Discovery: Drug Development	Yes
https://www.fda.gov/media/134071/download	12-UCM575541.pdf	TRUE	FALSE	AI in FDA Regulatory Operations	Yes
https://www.fda.gov/media/155022/download	55626970fnl.pdf	TRUE	FALSE	Guidance on AI in Drug Development and Discovery: Drug Discovery	Yes
https://www.fda.gov/media/172549/download	2023_Science_Forum_Summaries_0.pdf	TRUE	FALSE	FDA Internal Communication	Yes
https://www.fda.gov/media/155792/download	Science Forum Summaries Folder 1_CLEAN_jbb_508ed.pdf	TRUE	FALSE	Scientific materiels	Yes
https://www.fda.gov/media/184256/download	cder-d1s06-fakhouri-v2-stripped_508.pdf	TRUE	FALSE	Guidance on AI in Drug Development and Discovery: Drug Development	Yes
https://www.fda.gov/media/184265/download	cder-d2s05-liu-v3-stripped_508.pdf	TRUE	FALSE	Guidance on AI in Drug Development and Discovery: Drug Development	Yes
https://www.fda.gov/media/178804/download	fda_testimony_on_medical_product_regulation_-_final.pdf	TRUE	FALSE	FDA Internal Communication	Yes
https://www.fda.gov/media/184089/download	dhac-112024-presentation-hca-healthcare.pdf	TRUE	FALSE	AI in FDA Regulatory Operations	Yes
https://www.fda.gov/media/184078/download	dhac-112024-112124-24hoursummary.pdf	TRUE	FALSE	FDA Internal Communication	Yes
https://www.fda.gov/media/130213/download	CDRH-Regulatory-Science-Priorities-Report-2018_0.pdf	TRUE	FALSE	AI in FDA Internal Agency Operations, Medical Device , FDA Internal Communication, External Communications	Yes
https://www.fda.gov/media/151423/download	Final-Report-2018-2020-Accomplishments_2.pdf	TRUE	FALSE	AI in FDA Regulatory Operations, Medical Device , External Communications	Yes
https://www.fda.gov/media/180347/download	ose_annualreport23_final_240725.pdf	TRUE	FALSE	AI in FDA Internal Agency Operations, Guidance on AI in Pharmacovigilance & Drug Safety	Yes
https://www.fda.gov/media/162644/download	508v-DHCoE Spotlight Digital Health Regulatory Science Research Opportunities.pdf	TRUE	FALSE	"Guidance on AI in Chemistry, Manufacturing, and Controls (CMC)", Guidance on AI Lifecycle Management, Medical Device	Yes
https://www.fda.gov/media/157146/download	Modernization_in_Action_2022.pdf	TRUE	FALSE	AI in FDA Internal Agency Operations	Yes
https://www.fda.gov/media/171315/download	35_Automating_Active_Surveillance_of_Online_Health_Fraud_using_Artificial_Intelligence_0.pdf	TRUE	FALSE	AI in FDA Internal Agency Operations, FDA Internal Communication, External Communications	Yes
https://www.fda.gov/media/131682/download	IdeasNewEraFoodSafety_1.pdf	TRUE	FALSE	AI in FDA Regulatory Operations	Yes
https://www.fda.gov/media/168879/download	FDA_ScienceForum_Poster_NNPC_Final_508ed.pdf	TRUE	FALSE	"Guidance on AI in Chemistry, Manufacturing, and Controls (CMC)", AI in FDA Internal Agency Operations, Guidance on AI Lifecycle Management	Yes
https://www.fda.gov/media/148371/download	Mikailov_et_al_ScienceSharingForum_2021_Final.pdf	TRUE	FALSE	AI in FDA Internal Agency Operations	Yes
https://www.fda.gov/media/182792/download	13-2024_scdt_poster_chaowang.pdf	TRUE	FALSE	AI in Clinical Trial Operations, AI in FDA Regulatory Operations, Scientific materiels, AI in FDA Internal Agency Operations	Yes
https://www.fda.gov/media/175417/download	data_modernization_in_the_ai_era_508.pdf	TRUE	FALSE	AI in FDA Internal Agency Operations, FDA Internal Communication	Yes
https://www.fda.gov/media/148363/download	2021_FDA_Science_Forum-Malik.pdf	TRUE	FALSE	Scientific materiels, AI in FDA Internal Agency Operations	Yes
https://www.fda.gov/media/173206/download	Predetermined Change Control Plans - Guiding Principles.pdf	TRUE	FALSE	Medical Device , AI in FDA Regulatory Operations	Yes
https://www.fda.gov/media/182819/download	8-2024_scdt_poster_ellykonjkav.pdf	TRUE	FALSE	AI in FDA Internal Agency Operations, AI in Clinical Trial Operations, Medical Device	Yes
https://www.fda.gov/media/171331/download	RFQ-119513.pdf	TRUE	FALSE	AI in FDA Regulatory Operations	Yes
https://www.fda.gov/media/151482/download	PEAC AI-ML Executive Summary 2020.pdf	TRUE	FALSE	AI in FDA Regulatory Operations	Yes
https://www.fda.gov/media/181590/download	22_westreich.pdf	TRUE	FALSE	AI in FDA Regulatory Operations	Yes
https://www.fda.gov/media/151136/download	GSRS21 Booklet v7 508.pdf	TRUE	FALSE	AI in FDA Regulatory Operations	Yes
https://www.fda.gov/media/184830/download	59502407dft.pdf	TRUE	FALSE	AI in Clinical Trial Operations, AI in FDA Regulatory Operations, Guidance on AI in Drug Development and Discovery: Drug Development, Guidance on AI in Drug Development and Discovery: Drug Discovery, Guidance on AI in Pharmacokinetics & Drug Metabolism (ADME Modeling), Guidance on AI Lifecycle Management, Guidance on AI in Pharmacovigilance & Drug Safety	Yes
https://www.fda.gov/media/166704/download	Guidance-Predetermined-Change-Control-AIML.pdf	TRUE	FALSE	AI in FDA Regulatory Operations, Medical Device	Yes
https://www.fda.gov/science-research/advancing-alternative-methods-fda/about-alternative-methods	About Alternative Methods | FDA	FALSE	TRUE	AI in Clinical Trial Operations	Yes
https://www.fda.gov/news-events/press-announcements/statement-fda-commissioner-scott-gottlieb-md-and-jeff-shuren-md-director-center-devices-and-1	Statement from FDA Commissioner Scott Gottlieb, M.D., and Jeff Shuren, M.D., Director of the Center for Devices and Radiological Health, on a record year for device innovation | FDA	FALSE	TRUE	FDA Internal Communication	Yes
https://www.fda.gov/drugs/abbreviated-new-drug-application-anda/model-integrated-evidence-mie-industry-meeting-pilot-between-fda-and-generic-drug-applicants	Model-Integrated Evidence (MIE) Industry Meeting Pilot Between FDA and Generic Drug Applicants | FDA	FALSE	TRUE	Scientific Material	Yes
https://www.fda.gov/advisory-committees/advisory-committee-vacancies-qualifications-and-experience/medical-devices-and-radiation-emitting-products-committee-vacancies	Medical Devices and Radiation-Emitting Products Committee Vacancies | FDA	FALSE	TRUE	Medical Device related	Yes
https://www.fda.gov/news-events/press-announcements/fda-roundup-december-15-2023	FDA Roundup: December 15, 2023 | FDA	FALSE	TRUE	FDA Internal Communication	Yes
https://www.fda.gov/news-events/fda-voices/lessons-learned-covid-19-are-informing-preparation-future-public-health-emergencies	Lessons Learned from COVID-19 Are Informing Preparation for Future Public Health Emergencies | FDA	FALSE	TRUE	Scientific Material	Yes
https://www.fda.gov/news-events/speeches-fda-officials/remarks-dr-hahn-global-coalition-regulatory-science-research-09302020	Remarks by Dr. Hahn to the Global Coalition for Regulatory Science Research - 09/30/2020 | FDA	FALSE	TRUE	FDA Internal Communication	Yes
https://www.fda.gov/news-events/press-announcements/fda-roundup-may-14-2024	FDA Roundup: May 14, 2024 | FDA	FALSE	TRUE	FDA Internal Communication	Yes
https://www.fda.gov/medical-devices/digital-health-software-precertification-pre-cert-pilot-program/precertification-pre-cert-pilot-program-frequently-asked-questions	Precertification (Pre-Cert) Pilot Program: Frequently Asked Questions | FDA	FALSE	TRUE	FDA Internal Communication	Yes
https://www.fda.gov/science-research/advancing-regulatory-science/intramural-regulatory-science-programs	Intramural Regulatory Science Programs | FDA	FALSE	TRUE	Scientific Material	Yes
https://www.fda.gov/international-programs/global-perspective/when-we-work-together-hand-glove-our-partners-we-can-overcome-any-barrier-conversation-emas-emer	When We Work Together, Hand in Glove with Our Partners, We Can Overcome Any Barrier: A Conversation with EMA's Emer Cooke | FDA	FALSE	TRUE	FDA Internal Communication	Yes
https://www.fda.gov/news-events/press-announcements/fda-roundup-february-2-2024	FDA Roundup: February 2, 2024 | FDA	FALSE	TRUE	FDA Internal Communication	Yes
https://www.fda.gov/science-research/focus-areas-regulatory-science-report/lifecycle-fda-regulated-products	Lifecycle of FDA-Regulated Products | FDA	FALSE	TRUE	Scientific Material	Yes
https://www.fda.gov/news-events/remarks-commissioner-califf-2024-fda-regulatory-education-industry-annual-conference-redi-05292024	Remarks by Commissioner Califf to the 2024 FDA Regulatory Education for Industry Annual Conference (REdI) - 05/29/2024 | FDA	FALSE	TRUE	FDA Internal Communication	Yes
https://www.fda.gov/news-events/press-announcements/fda-roundup-may-12-2023	FDA Roundup: May 12, 2023 | FDA	FALSE	TRUE	FDA Internal Communication	Yes
https://www.fda.gov/food/hfp-constituent-updates/fda-releases-fda-activities-safety-imported-seafood	FDA Releases FDA Activities for the Safety of Imported Seafood | FDA	FALSE	TRUE	FDA Internal Communication	Yes
https://www.fda.gov/about-fda/domestic-mous/mou-225-22-005	MOU 225-22-005 | FDA	FALSE	TRUE	Scientific Material	Yes
https://www.fda.gov/about-fda/oncology-center-excellence/oncology-real-world-evidence-program	Oncology Real World Evidence Program | FDA	FALSE	TRUE	Scientific Material	Yes
https://www.fda.gov/news-events/press-announcements/fda-roundup-september-27-2024	FDA Roundup: September 27, 2024 | FDA	FALSE	TRUE	FDA Internal Communication	Yes
https://www.fda.gov/news-events/dr-hahns-remarks-alliance-health-policy-brazda-breakfast-briefing-01082021	Dr. Hahn's remarks to the Alliance for Health Policy Brazda Breakfast Briefing - 01/08/2021 | FDA	FALSE	TRUE	FDA Internal Communication	Yes
https://www.fda.gov/news-events/press-announcements/fda-roundup-june-11-2024	FDA Roundup: June 11, 2024 | FDA	FALSE	TRUE	FDA Internal Communication	Yes
https://www.fda.gov/science-research/advancing-alternative-methods-fda/implementing-alternative-methods	Implementing Alternative Methods | FDA	FALSE	TRUE	Scientific Material	Yes
https://www.fda.gov/advisory-committees/advisory-committee-calendar/july-28-29-2022-general-and-plastic-surgery-devices-panel-medical-devices-advisory-committee-meeting	July 28-29, 2022: General and Plastic Surgery Devices Panel of the Medical Devices Advisory Committee Meeting Announcement - 07/28/2022 | FDA	FALSE	TRUE	FDA Internal Communication	Yes
https://www.fda.gov/about-fda/regulatory-news-stories-and-features/new-digitized-cloud-helps-fda-scientists-share-findings-almost-instantly-advancing-consumer	New Digitized “Cloud” Helps FDA Scientists Share Findings Almost Instantly, Advancing Consumer Protections and Food Safety | FDA	FALSE	TRUE	Data tools for analysis	Yes
https://www.fda.gov/science-research/womens-health-research/list-owh-research-program-awards-funding-year	Project Areas by Topic | FDA	FALSE	TRUE	Data tools for analysis	Yes
https://www.fda.gov/news-events/speeches-fda-officials/speech-regulatory-affairs-professionals-society-raps-2017-regulatory-conference-09112017	Speech to the Regulatory Affairs Professionals Society (RAPS) 2017 Regulatory Conference - 09/11/2017 | FDA	FALSE	TRUE	FDA Internal Communication	Yes
https://www.fda.gov/news-events/press-announcements/fda-roundup-june-18-2024	FDA Roundup: June 18, 2024 | FDA	FALSE	TRUE	FDA Internal Communication	Yes
https://www.fda.gov/news-events/speeches-fda-officials/remarks-commissioner-robert-califf-2023-food-and-drug-law-institute-fdli-annual-conference-05172023	Remarks by Commissioner Robert Califf to the 2023 Food and Drug Law Institute (FDLI) Annual Conference - 05/17/2023 | FDA	FALSE	TRUE	FDA Internal Communication	Yes
https://www.fda.gov/science-research/focus-areas-regulatory-science-report/focus-area-advanced-manufacturing	Focus Area: Advanced Manufacturing | FDA	FALSE	TRUE	Scientific Material	Yes
https://www.fda.gov/medical-devices/guidance-documents-medical-devices-and-radiation-emitting-products/recent-final-medical-device-guidance-documents	Recent Final Medical Device Guidance Documents | FDA	FALSE	TRUE	Data tools for analysis	Yes
https://www.fda.gov/news-events/press-announcements/coronavirus-covid-19-update-daily-roundup-july-13-2020	Coronavirus (COVID-19) Update: Daily Roundup July 13, 2020 | FDA	FALSE	TRUE	FDA Internal Communication	Yes
https://www.fda.gov/news-events/press-announcements/fda-roundup-january-17-2025	FDA Roundup: January 17, 2025 | FDA	FALSE	TRUE	FDA Internal Communication	Yes
https://www.fda.gov/vaccines-blood-biologics/resources-you-biologics/select-cber-projects-and-activities	Select CBER Projects and Activities | FDA	FALSE	TRUE	Data tools for analysis	Yes
https://www.fda.gov/news-events/speeches-fda-officials/remarks-frank-yiannas-international-association-food-protection-regulatory-update-07192021	Remarks by Frank Yiannas at the International Association for Food Protection Regulatory Update - 07/19/2021 | FDA	FALSE	TRUE	FDA Internal Communication	Yes
https://www.fda.gov/medical-devices/medical-device-regulatory-science-research-programs-conducted-osel/patient-monitoring-and-control-program-research-patient-monitoring-and-control-devices	Patient Monitoring and Control Program: Research on Patient Monitoring and Control Devices | FDA	FALSE	TRUE	Medical Device related	Yes
https://www.fda.gov/science-research/fda-science-forum/2021-fda-science-forum-05262021	2021 FDA Science Forum - 05/26/2021 | FDA	FALSE	TRUE	FDA Internal Communication	Yes
https://www.fda.gov/vaccines-blood-biologics/safety-availability-biologics/cber-biologics-effectiveness-and-safety-best-system	CBER Biologics Effectiveness and Safety (BEST) System | FDA	FALSE	TRUE	Data tools for analysis	Yes
https://www.fda.gov/science-research/fda-science-forum/deep-learning-enabled-natural-language-processing-identify-clinical-exposure-changes-object-drugs	Deep-learning enabled natural language processing to identify clinical exposure changes of object drugs due to drug-drug interaction with precipitant drugs | FDA	FALSE	TRUE	Data tools for analysis	Yes
https://www.fda.gov/news-events/speeches-fda-officials/remarks-commissioner-robert-m-califf-2023-global-summit-regulatory-science-09262023	Remarks by Commissioner Robert M. Califf to the 2023 Global Summit on Regulatory Science - 09/26/2023 | FDA	FALSE	TRUE	AI in FDA Internal Agency Operations	Yes
https://www.fda.gov/food/new-era-smarter-food-safety/new-era-smarter-food-safety-blueprint	New Era of Smarter Food Safety Blueprint | FDA	FALSE	TRUE	AI in FDA Regulatory Operations	Yes
https://www.fda.gov/news-events/speeches-fda-officials/remarks-fda-deputy-commissioner-frank-yiannas-international-association-food-protection-2022-annual	Remarks by FDA Deputy Commissioner Frank Yiannas at the International Association for Food Protection 2022 Annual Meeting - 08/01/2022 | FDA	FALSE	TRUE	FDA Internal Communication	Yes
https://www.fda.gov/drugs/guidances-drugs/newly-added-guidance-documents	Newly Added Guidance Documents | FDA	FALSE	TRUE	FDA Internal Communication	Yes
https://www.fda.gov/news-events/fda-insight/fda-insight-advanced-manufacturing	FDA Insight: Advanced Manufacturing | FDA	FALSE	TRUE	FDA Internal Communication	Yes
https://www.fda.gov/science-research/fda-science-forum/2021-fda-science-forum	The 2021 FDA Science Forum | FDA	FALSE	TRUE	AI in Manufacturing & Supply Chain Operations, AI in FDA Regulatory Operations, AI in FDA Internal Agency Operations	Yes
https://www.fda.gov/science-research/focus-areas-regulatory-science-report/focus-area-complex-innovative-trial-design	Focus Area: Complex Innovative Trial Design | FDA	FALSE	TRUE	AI in FDA Regulatory Operations	Yes
https://www.fda.gov/emergency-preparedness-and-response/mcm-issues/advanced-manufacturing	Advanced Manufacturing | FDA	FALSE	TRUE	AI in Manufacturing & Supply Chain Operations	Yes
https://www.fda.gov/international-programs/international-publications-speeches-and-news/fdas-new-era-smarter-food-safety-blueprint-through-global-lens	FDA’s New Era of Smarter Food Safety Blueprint: Through a Global Lens | FDA	FALSE	TRUE	AI in Manufacturing & Supply Chain Operations	Yes
https://www.fda.gov/medical-devices/medical-devices-news-and-events/cdrhnew-news-and-updates	CDRHNew - News and Updates | FDA	FALSE	TRUE	Guidance on AI in Drug Development and Discovery: Drug Development, Guidance on AI in Drug Development and Discovery: Drug Discovery	Yes
https://www.fda.gov/about-fda/cdrh-offices/office-science-and-engineering-laboratories	Office of Science and Engineering Laboratories | FDA	FALSE	TRUE		Yes
https://www.fda.gov/news-events/speeches-fda-officials/breaking-down-barriers-between-clinical-trials-and-clinical-care-incorporating-real-world-evidence	Breaking Down Barriers Between Clinical Trials and Clinical Care: Incorporating Real World Evidence into Regulatory Decision Making - 01/28/2019 | FDA	FALSE	TRUE	AI in Clinical Trial Operations, Guidance on AI in Pharmacovigilance & Drug Safety, Guidance on AI in Drug Development and Discovery: Drug Development	Yes
https://www.fda.gov/news-events/press-announcements/fda-authorizes-software-can-help-identify-prostate-cancer	FDA Authorizes Software that Can Help Identify Prostate Cancer | FDA	FALSE	TRUE	Medical Device related , AI in FDA Internal Agency Operations	Yes
https://www.fda.gov/drugs/news-events-human-drugs/regulatory-education-industry-redi-annual-conference-2024-innovation-medical-product-development	Regulatory Education for Industry (REdI) Annual Conference 2024: Innovation in Medical Product Development - 05/29/2024 | FDA	FALSE	TRUE	Medical Device related , Guidance on AI in Drug Development and Discovery: Drug Development	Yes
https://www.fda.gov/about-fda/cder-center-real-world-evidence-innovation-ccri/cder-center-real-world-evidence-innovation-ccri-frequently-asked-questions	CDER Center for Real-World Evidence Innovation (CCRI) Frequently Asked Questions | FDA	FALSE	TRUE	Guidance on AI in Drug Development and Discovery: Drug Development, Data tools for analysis	Yes
https://www.fda.gov/about-fda/nctr-research-offices-and-divisions/nctr-division-bioinformatics-and-biostatistics	NCTR Division of Bioinformatics and Biostatistics | FDA	FALSE	TRUE	Guidance on AI in Drug Development and Discovery: Drug Discovery, Data tools for analysis	Yes
https://www.fda.gov/news-events/press-announcements/fda-permits-marketing-artificial-intelligence-algorithm-aiding-providers-detecting-wrist-fractures	FDA permits marketing of artificial intelligence algorithm for aiding providers in detecting wrist fractures | FDA	FALSE	TRUE	Medical Device related	Yes
https://www.fda.gov/regulatory-information/search-fda-guidance-documents/marketing-submission-recommendations-predetermined-change-control-plan-artificial-intelligence	Marketing Submission Recommendations for a Predetermined Change Control Plan for Artificial Intelligence-Enabled Device Software Functions | FDA	FALSE	TRUE	Medical Device related	Yes
https://www.fda.gov/news-events/press-announcements/fda-roundup-december-3-2024	FDA Roundup: December 3, 2024 | FDA	FALSE	TRUE	Guidance on AI in Drug Development and Discovery: Drug Development	Yes
https://www.fda.gov/medical-devices/digital-health-center-excellence/about-digital-health-center-excellence	About the Digital Health Center of Excellence | FDA	FALSE	TRUE	AI in FDA Internal Agency Operations, AI in FDA Regulatory Operations	Yes
https://www.fda.gov/drugs/news-events-human-drugs/2024-scientific-computing-and-digital-transformation-symposium-11042024	2024 Scientific Computing and Digital Transformation Symposium - 11/04/2024 | FDA	FALSE	TRUE	AI in Clinical Trial Operations, Guidance on AI in Drug Development and Discovery: Drug Discovery	Yes
https://www.fda.gov/about-fda/nctr-publications/2024-nctr-research-highlights	2024 NCTR Research Highlights | FDA	FALSE	TRUE	AI in FDA Regulatory Operations, AI in FDA Internal Agency Operations	Yes
https://www.fda.gov/news-events/press-announcements/fda-proposes-framework-advance-credibility-ai-models-used-drug-and-biological-product-submissions	FDA Proposes Framework to Advance Credibility of AI Models Used for Drug and Biological Product Submissions | FDA	FALSE	TRUE	Medical Device related , Guidance on AI in Drug Development and Discovery: Drug Development, AI in FDA Regulatory Operations	Yes
https://www.fda.gov/medical-devices/medical-device-regulatory-science-research-programs-conducted-osel/identifying-and-measuring-artificial-intelligence-ai-bias-enhancing-health-equity	Identifying and Measuring Artificial Intelligence (AI) Bias for Enhancing Health Equity | FDA	FALSE	TRUE	Data tools for analysis, AI in FDA Regulatory Operations, Medical Device related , Guidance on AI in Drug Development and Discovery: Drug Development	Yes
https://www.fda.gov/about-fda/nctr-publications/nctr-covid-19sars-cov-2-publications	NCTR COVID-19/SARS-CoV-2 Publications | FDA	FALSE	TRUE	Guidance on AI in Drug Development and Discovery: Drug Discovery, Guidance on AI in Drug Development and Discovery: Drug Development	Yes
https://www.fda.gov/news-events/press-announcements/fda-roundup-december-20-2024	FDA Roundup: December 20, 2024 | FDA	FALSE	TRUE	Medical Device related , AI in FDA Regulatory Operations, Guidance on AI in Pharmacovigilance & Drug Safety	Yes
https://www.fda.gov/advisory-committees/digital-health-advisory-committee/charter-digital-health-advisory-committee	Charter of the Digital Health Advisory Committee | FDA	FALSE	TRUE	Scientific Material	Yes
https://www.fda.gov/news-events/speeches-fda-officials/remarks-stephen-hahn-nasda-winter-policy-conference-02262020	Remarks by Stephen Hahn to the NASDA Winter Policy Conference - 02/26/2020 - | FDA	FALSE	TRUE	Scientific Material	Yes
https://www.fda.gov/emergency-preparedness-and-response/medical-countermeasure-collaborations/mcm-federal-scientific-and-policy-collaborations	MCM Federal Scientific and Policy Collaborations | FDA	FALSE	TRUE	Scientific Material	Yes
https://www.fda.gov/news-events/press-announcements/fda-roundup-october-27-2023	FDA Roundup: October 27, 2023 | FDA	FALSE	TRUE	FDA Internal Communication	Yes
https://www.fda.gov/news-events/speeches-fda-officials/remarks-dr-robert-califf-reagan-udall-foundations-report-and-recommendations-evidence-generation	Remarks by Dr. Robert Califf on the Reagan Udall Foundation's report and recommendations on Evidence Generation - 11/14/2023 | FDA	FALSE	TRUE	FDA Internal Communication	Yes
https://www.fda.gov/news-events/press-announcements/fda-roundup-may-21-2024	FDA Roundup: May 21, 2024 | FDA	FALSE	TRUE	FDA Internal Communication	Yes
https://www.fda.gov/advisory-committees/advisory-committee-calendar/october-22-2020-patient-engagement-advisory-committee-meeting-announcement-10222020	October 22, 2020: Patient Engagement Advisory Committee Meeting Announcement - 10/22/2020 | FDA	FALSE	TRUE	FDA Internal Communication	Yes
https://www.fda.gov/news-events/press-announcements/fda-participates-new-collaborative-communities-address-emerging-challenges-medical-devices	FDA Participates in New ‘Collaborative Communities’ to Address Emerging Challenges in Medical Devices | FDA	FALSE	TRUE	FDA Internal Communication	Yes
https://www.fda.gov/news-events/press-announcements/fda-brief-science-forum-highlights-regulatory-science-advancements-protecting-and-promoting-public	FDA In Brief: Science Forum Highlights Regulatory Science Advancements in Protecting and Promoting Public Health | FDA	FALSE	TRUE	FDA Internal Communication	Yes
https://www.fda.gov/news-events/speeches-fda-officials/remarks-fda-deputy-commissioner-frank-yiannas-world-food-safety-day-2022-world-health-organizations	Remarks by FDA Deputy Commissioner Frank Yiannas on World Food Safety Day 2022 at the World Health Organization’s Health Talks - 06/07/2022 | FDA	FALSE	TRUE	FDA Internal Communication	Yes
https://www.fda.gov/food/conversations-experts-food-topics/enhancing-safety-imported-shrimp-through-regulatory-partnerships	Enhancing the Safety of Imported Shrimp Through Regulatory Partnerships | FDA	FALSE	TRUE	Scientific Material	Yes
https://www.fda.gov/drugs/news-events-human-drugs/advancing-generic-drug-development-translating-science-approval-09212021	Advancing Generic Drug Development: Translating Science to Approval - 09/21/2021 | FDA	FALSE	TRUE	Data tools for analysis	Yes
https://www.fda.gov/international-programs/fdas-role-revision-declaration-helsinki	FDA’s Role in the Revision of the Declaration of Helsinki | FDA	FALSE	TRUE	FDA Internal Communication	Yes
https://www.fda.gov/news-events/speeches-fda-officials/remarks-commissioner-robert-califf-association-professors-medicine-apm-11152023	Remarks by Commissioner Robert Califf to the Association of Professors of Medicine (APM) - 11/15/2023 | FDA	FALSE	TRUE	FDA Internal Communication	Yes
https://www.fda.gov/international-programs/world-health-assembly-2024-fdas-takeaways	World Health Assembly 2024: FDA's Takeaways | FDA	FALSE	TRUE	FDA Internal Communication	Yes
https://www.fda.gov/about-fda/human-foods-program/human-food-program-hfp-fy-2025-priority-deliverables	Human Food Program (HFP) FY 2025 Priority Deliverables | FDA	FALSE	TRUE	FDA Internal Communication	Yes
https://www.fda.gov/news-events/press-announcements/statement-acting-fda-commissioner-ned-sharpless-md-and-deputy-commissioner-frank-yiannas-steps-usher	Statement from Acting FDA Commissioner Ned Sharpless, M.D., and Deputy Commissioner Frank Yiannas on steps to usher the U.S. into a new era of smarter food safety | FDA	FALSE	TRUE	FDA Internal Communication	Yes
https://www.fda.gov/news-events/speeches-fda-officials/remarks-frank-yiannas-international-association-food-protection-louisville-07222019	Remarks by Frank Yiannas to the International Association for Food Protection, Louisville - 07/22/2019 | FDA	FALSE	TRUE	FDA Internal Communication	Yes
https://www.fda.gov/news-events/fda-voices/fdas-it-strategy-unlocking-potential-leading-transformation	FDA’s IT Strategy: Unlocking Potential, Leading Transformation | FDA	FALSE	TRUE	Data tools for analysis	Yes
https://www.fda.gov/food/new-era-smarter-food-safety-techtalk-podcast/techtalk-podcast-episode-4-data-exchange-new-era-smarter-food-safety	TechTalk Podcast Episode 4: Data Exchange in the New Era of Smarter Food Safety | FDA	FALSE	TRUE	AI in FDA Regulatory Operations	Yes
https://www.fda.gov/emergency-preparedness-and-response/supply-chain/supply-chain-news-reports-and-publications	Supply Chain News, Reports and Publications | FDA	FALSE	TRUE	AI in Manufacturing & Supply Chain Operations	Yes
https://www.fda.gov/drugs/generic-drugs/fy-2025-gdufa-science-and-research-priorities	FY 2025 GDUFA Science and Research Priorities | FDA	FALSE	TRUE	AI in FDA Internal Agency Operations	Yes
https://www.fda.gov/news-events/speeches-fda-officials/remarks-dr-amy-abernethy-alameda-ribbon-cutting-ceremony-09042019	Remarks by Dr. Amy Abernethy at the Alameda Ribbon Cutting Ceremony - 09/04/2019 | FDA	FALSE	TRUE	AI in FDA Regulatory Operations	Yes
https://www.fda.gov/drugs/generic-drugs/fy-2023-gdufa-science-and-research-report	FY 2023 GDUFA Science and Research Report | FDA	FALSE	TRUE	AI in FDA Regulatory Operations	Yes
https://www.fda.gov/drugs/pharmaceutical-quality-resources/advancing-product-quality	Advancing Product Quality | FDA	FALSE	TRUE	AI in FDA Regulatory Operations	Yes
https://www.fda.gov/medical-devices/digital-health-center-excellence/digital-health-frequently-asked-questions-faqs	Digital Health Frequently Asked Questions (FAQs) | FDA	FALSE	TRUE	AI in FDA Regulatory Operations	Yes
https://www.fda.gov/food/science-research-food/data-science-food	Data Science (Food) | FDA	FALSE	TRUE	Data tools for analysis	Yes
https://www.fda.gov/science-research/fda-stem-outreach-education-and-engagement/experiential-learning-program-elp-areas-interest	Experiential Learning Program (ELP) Areas of Interest | FDA	FALSE	TRUE	AI in FDA Regulatory Operations	Yes
https://www.fda.gov/science-research/advancing-regulatory-science/informatics-driven-real-world-analysis-sars-cov-2-serologic-response-and-in-vitro-diagnostic-accuracy	Informatics driven real world analysis of SARS-CoV-2 serologic response and in vitro diagnostic accuracy | FDA	FALSE	TRUE	Data tools for analysis	Yes
https://www.fda.gov/medical-devices/medical-device-regulatory-science-research-programs-conducted-osel/digital-pathology-program-research-digital-pathology-medical-devices	Digital Pathology Program: Research on Digital Pathology Medical Devices | FDA	FALSE	TRUE	Medical Device related	Yes
https://www.fda.gov/news-events/speeches-fda-officials/fda-chief-counsels-remarks-2019-fdli-policy-conference-05022019	FDA Chief Counsel's Remarks to the 2019 FDLI Policy Conference - 05/02/2019 | FDA	FALSE	TRUE	Medical Device related	Yes
https://www.fda.gov/news-events/speeches-fda-officials/transforming-fdas-approach-digital-health-04262018	Transforming FDA's Approach to Digital Health - 04/26/2018 | FDA	FALSE	TRUE	Medical Device related	Yes
https://www.fda.gov/news-events/speeches-fda-officials/long-run-now-how-fda-advancing-digital-tools-medical-product-development-10252018	The Long Run Is Now: How FDA is Advancing Digital Tools for Medical Product Development - 10/25/2018 | FDA	FALSE	TRUE	Data tools for analysis	Yes
https://www.fda.gov/science-research/focus-areas-regulatory-science-report/unleashing-power-data	Unleashing the Power of Data | FDA	FALSE	TRUE	Data tools for analysis	Yes
https://www.fda.gov/food/new-era-smarter-food-safety/smarter-tools-and-approaches-prevention-and-outbreak-response-core-element-2-new-era-smarter-food	Smarter Tools and Approaches for Prevention and Outbreak Response - Core Element 2 of the New Era of Smarter Food Safety Blueprint | FDA	FALSE	TRUE	AI in FDA Internal Agency Operations, Data tools for analysis	Yes
https://www.fda.gov/about-fda/office-digital-transformation/precisionfda	precisionFDA | FDA	FALSE	TRUE	Data tools for analysis, AI in FDA Internal Agency Operations, AI in FDA Regulatory Operations, Guidance on AI Lifecycle Management	Yes
https://www.fda.gov/vaccines-blood-biologics/biologics-guidances/recently-issued-guidance-documents	Recently Issued Guidance Documents | FDA	FALSE	TRUE	Guidance on AI Lifecycle Management, AI in Manufacturing & Supply Chain Operations, AI in FDA Regulatory Operations	Yes
https://www.fda.gov/science-research/advancing-regulatory-science/trialchain-blockchain-based-platform-validate-data-integrity-large-biomedical-research-studies	TrialChain: A Blockchain-Based Platform to Validate Data Integrity in Large, Biomedical Research Studies - 06/11/2019 - 06/11/2019 | FDA	FALSE	TRUE	Data tools for analysis, AI in FDA Internal Agency Operations, Scientific Material	Yes
https://www.fda.gov/about-fda/nctr-publications/2022-nctr-research-highlights	2022 NCTR Research Highlights | FDA	FALSE	TRUE	Data tools for analysis, Guidance on AI in Pharmacokinetics & Drug Metabolism (ADME Modeling), Scientific Material	Yes
https://www.fda.gov/medical-devices/digital-health-center-excellence/digital-health-center-excellence-services	Digital Health Center of Excellence Services | FDA	FALSE	TRUE	AI in FDA Regulatory Operations, Guidance on AI Lifecycle Management, Scientific Material	Yes
https://www.fda.gov/science-research/bioinformatics-tools/bioinformatics-publications	Bioinformatics Publications | FDA	FALSE	TRUE	AI in FDA Regulatory Operations, Scientific Material, Data tools for analysis	Yes
https://www.fda.gov/drugs/spotlight-cder-science/using-machine-learning-identify-suitable-patient-population-anakinra-treatment-covid-19-under	Using Machine Learning to Identify a Suitable Patient Population for Anakinra for the Treatment of COVID-19 Under the Emergency Use Authorization | FDA	FALSE	TRUE	AI in Clinical Trial Operations, Guidance on AI in Drug Development and Discovery: Drug Development	Yes
https://www.fda.gov/news-events/speeches-fda-officials/remarks-fda-commissioner-robert-m-califf-coalition-health-ai-chai-03052024	Remarks by FDA Commissioner Robert M. Califf to the Coalition for Health AI (CHAI) - 03/05/2024 | FDA	FALSE	TRUE	AI in FDA Regulatory Operations, AI in FDA Internal Agency Operations, Guidance on AI Lifecycle Management	Yes
https://www.fda.gov/science-research/fda-grand-rounds/artificial-intelligence-regulatory-science-research-05142020-05142020	Artificial Intelligence for Regulatory Science Research - 05/14/2020 - 05/14/2020 | FDA	FALSE	TRUE	AI in FDA Regulatory Operations, Data tools for analysis, Scientific Material	Yes
https://www.fda.gov/science-research/fda-stem-outreach-education-and-engagement/communication-methods-and-workflows-develop-and-implement-high-throughput-truthing-pathologist	Communication Methods and Workflows to Develop and Implement High Throughput Truthing of Pathologist Annotations as a Reference Standard for Validating Artificial Intelligence in Digital Pathology. | FDA	FALSE	TRUE	AI in Clinical Trial Operations	Yes
https://www.fda.gov/news-events/fda-voices/harnessing-potential-artificial-intelligence	Harnessing the Potential of Artificial Intelligence | FDA	FALSE	TRUE	AI in FDA Internal Agency Operations	Yes
https://www.fda.gov/about-fda/nctr-research-focus-areas/translai-initiative	TranslAI Initiative | FDA	FALSE	TRUE	AI in Clinical Trial Operations, Scientific Material	Yes
https://www.fda.gov/medical-devices/medical-device-regulatory-science-research-programs-conducted-osel/regulatory-evaluation-new-artificial-intelligence-ai-uses-improving-and-automating-medical-practices	Regulatory Evaluation of New Artificial Intelligence (AI) Uses for Improving and Automating Medical Practices | FDA	FALSE	TRUE	AI in Clinical Trial Operations, Medical Device related , Scientific Material	Yes
https://www.fda.gov/drugs/cder-small-business-industry-assistance-sbia/audio-transcript-need-artificial-intelligence-pharmacovigilance-dr-robert-ball	Audio Transcript | The Need for Artificial Intelligence in Pharmacovigilance with Dr. Robert Ball | FDA	FALSE	TRUE	Guidance on AI in Pharmacovigilance & Drug Safety, AI in FDA Internal Agency Operations	Yes
https://www.fda.gov/science-research/focus-areas-regulatory-science-report/focus-area-artificial-intelligence	Focus Area: Artificial Intelligence | FDA	FALSE	TRUE	AI in FDA Internal Agency Operations, AI in FDA Regulatory Operations, Scientific Material, Medical Device related	Yes
https://www.fda.gov/science-research/artificial-intelligence-and-medical-products/fda-digital-health-and-artificial-intelligence-glossary-educational-resource	FDA Digital Health and Artificial Intelligence Glossary – Educational Resource | FDA	FALSE	TRUE	Scientific Material, AI in FDA Internal Agency Operations	Yes
https://www.fda.gov/medical-devices/digital-health-center-excellence/blog-promise-artificial-intelligence-holds-improving-health-care	Blog: The Promise Artificial Intelligence Holds for Improving Health Care | FDA	FALSE	TRUE	Guidance on AI Lifecycle Management, AI in FDA Internal Agency Operations	Yes
https://www.fda.gov/news-events/press-announcements/fda-authorizes-marketing-first-device-uses-artificial-intelligence-help-detect-potential-signs-colon	FDA Authorizes Marketing of First Device that Uses Artificial Intelligence to Help Detect Potential Signs of Colon Cancer | FDA	FALSE	TRUE	AI in Clinical Trial Operations, Medical Device related	Yes
https://www.fda.gov/drugs/cder-conversations/cders-emerging-drug-safety-technology-meeting-program	CDER’s Emerging Drug Safety Technology Meeting Program | FDA	FALSE	TRUE	Guidance on AI in Pharmacovigilance & Drug Safety	Yes
https://www.fda.gov/science-research/artificial-intelligence-and-medical-products/artificial-intelligence-fda-publications	Artificial Intelligence at FDA: Publications | FDA	FALSE	TRUE	Scientific Material	Yes
https://www.fda.gov/science-research/advancing-regulatory-science/evaluate-application-artificial-intelligence-adaptive-enrichment-clinical-trials	Evaluate Application of Artificial Intelligence to Adaptive Enrichment Clinical Trials | FDA	FALSE	TRUE	AI in Clinical Trial Operations, Medical Device related	Yes
https://www.fda.gov/medical-devices/software-medical-device-samd/artificial-intelligence-and-machine-learning-aiml-enabled-medical-devices	Artificial Intelligence and Machine Learning (AI/ML)-Enabled Medical Devices | FDA	FALSE	TRUE	Medical Device related , Scientific Material	Yes
https://www.fda.gov/medical-devices/medical-device-regulatory-science-research-programs-conducted-osel/performance-evaluation-methods-evolving-artificial-intelligence-ai-enabled-medical-devices	Performance Evaluation Methods for Evolving Artificial Intelligence (AI)-Enabled Medical Devices | FDA	FALSE	TRUE	Medical Device related	Yes
https://www.fda.gov/medical-devices/digital-health-center-excellence/digital-health-research-and-partnerships	Digital Health Research and Partnerships | FDA	FALSE	TRUE	AI in FDA Internal Agency Operations, AI in FDA Regulatory Operations	Yes
https://www.fda.gov/medical-devices/medical-devices-news-and-events/cdrh-issues-guiding-principles-transparency-machine-learning-enabled-medical-devices	CDRH Issues Guiding Principles for Transparency of Machine Learning-Enabled Medical Devices | FDA	FALSE	TRUE	Medical Device related	Yes
https://www.fda.gov/science-research/advancing-regulatory-science/safe-algorithmic-change-protocols-modifications-aiml-based-software-medical-device	​​Safe Algorithmic Change Protocols for Modifications to AI/ML-based Software as a Medical Device | FDA	FALSE	TRUE	AI in FDA Internal Agency Operations, Medical Device related	Yes
https://www.fda.gov/medical-devices/medical-device-regulatory-science-research-programs-conducted-osel/artificial-intelligence-program-research-aiml-based-medical-devices	Artificial Intelligence Program: Research on AI/ML-Based Medical Devices | FDA	FALSE	TRUE	Medical Device related , AI in FDA Internal Agency Operations	Yes
https://www.fda.gov/science-research/advancing-regulatory-science/patient-and-provider-informed-labeling-artificial-intelligencemachine-learning-based-software-enable	Patient and provider informed labeling of Artificial Intelligence/Machine Learning-Based Software to enable transparency and trust for cardiac monitoring and diagnostics | FDA	FALSE	TRUE	Medical Device related , AI in FDA Internal Agency Operations	Yes
https://www.fda.gov/vaccines-blood-biologics/artificial-intelligence-and-machine-learning-aiml-biological-and-other-products-regulated-cber	Artificial Intelligence and Machine Learning (AI/ML) for Biological and Other Products Regulated by CBER | FDA	FALSE	TRUE	Guidance on AI Lifecycle Management, AI in FDA Internal Agency Operations, AI in FDA Regulatory Operations	Yes
https://www.fda.gov/medical-devices/software-medical-device-samd/good-machine-learning-practice-medical-device-development-guiding-principles	Good Machine Learning Practice for Medical Device Development: Guiding Principles | FDA	FALSE	TRUE	AI in FDA Internal Agency Operations, AI in FDA Regulatory Operations, Medical Device related	Yes
https://www.fda.gov/medical-devices/software-medical-device-samd/transparency-machine-learning-enabled-medical-devices-guiding-principles	Transparency for Machine Learning-Enabled Medical Devices: Guiding Principles | FDA	FALSE	TRUE		Yes
https://www.fda.gov/news-events/press-announcements/statement-fda-commissioner-scott-gottlieb-md-steps-toward-new-tailored-review-framework-artificial	Statement from FDA Commissioner Scott Gottlieb, M.D. on steps toward a new, tailored review framework for artificial intelligence-based medical devices | FDA	FALSE	TRUE	AI in FDA Internal Agency Operations, Data tools for analysis, Medical Device related	Yes
https://www.fda.gov/drugs/news-events-human-drugs/application-artificial-intelligence-and-machine-learning-precision-medicine-02172023	Application of Artificial Intelligence and Machine Learning for Precision Medicine - 02/17/2023 | FDA	FALSE	TRUE	Guidance on AI in Drug Development and Discovery: Drug Development	Yes
https://www.fda.gov/about-fda/center-drug-evaluation-and-research-cder/artificial-intelligence-drug-development	Artificial Intelligence for Drug Development | FDA	FALSE	TRUE	Guidance on AI in Drug Development and Discovery: Drug Development, AI in FDA Regulatory Operations	Yes
https://www.fda.gov/news-events/fda-voices/fda-releases-two-discussion-papers-spur-conversation-about-artificial-intelligence-and-machine	FDA Releases Two Discussion Papers to Spur Conversation about Artificial Intelligence and Machine Learning in Drug Development and Manufacturing | FDA	FALSE	TRUE	Guidance on AI in Drug Development and Discovery: Drug Development, "Guidance on AI in Chemistry, Manufacturing, and Controls (CMC)"	Yes
https://www.fda.gov/news-events/remarks-commissioner-robert-califf-airis-workshop-02262024	Remarks by Commissioner Robert Califf to the AIRIS Workshop - 02/26/2024 | FDA	FALSE	TRUE	AI in FDA Internal Agency Operations, Guidance on AI in Drug Development and Discovery: Drug Development, AI in FDA Regulatory Operations	Yes
https://www.fda.gov/news-events/press-announcements/fda-brief-fda-collaborates-health-canada-and-uks-mhra-foster-good-machine-learning-practice	FDA In Brief: FDA Collaborates with Health Canada and UK’s MHRA to Foster Good Machine Learning Practice | FDA	FALSE	TRUE	AI in FDA Internal Agency Operations, Medical Device related	Yes
https://www.fda.gov/about-fda/nctr-research-focus-areas/safetai-initiative	SafetAI Initiative | FDA	FALSE	TRUE	AI in FDA Internal Agency Operations, AI in Clinical Trial Operations	Yes
https://www.fda.gov/drugs/regulatory-science-action/impact-story-capturing-patient-experience-through-deep-learning	Impact Story: Capturing Patient Experience Through Deep Learning | FDA	FALSE	TRUE	Guidance on AI in Drug Development and Discovery: Drug Development, AI in FDA Regulatory Operations, AI in FDA Internal Agency Operations	Yes
https://www.fda.gov/media/171125/download	2023_SCD_Event Program.pdf	FALSE	TRUE	FDA Internal Communication	Yes
https://www.fda.gov/media/163680/download	FDADTSymposium-Agenda-Bios.pdf	FALSE	TRUE	External Communications	Yes
https://www.fda.gov/media/163681/download	FDA Digital Transformation Symposium Summaries.pdf	FALSE	TRUE	External Communications	Yes
https://www.fda.gov/media/151893/download	SCD_2021_FDA_Enterprise-wide_Ecosystem.pdf	FALSE	TRUE	External Communications	Yes
https://www.fda.gov/media/151909/download	SCD_2021_Scaling_Big_Data.pdf	FALSE	TRUE	External Communications	Yes
https://www.fda.gov/media/142263/download	SCD_Poster_Project_Description_Pilot_Study.pdf	FALSE	TRUE	External Communications	Yes
https://www.fda.gov/media/142017/download	SCD_Poster_Data_Scaling_Efficient_Processing_MikeMikailov.pdf	FALSE	TRUE	External Communications	Yes
https://www.fda.gov/media/160998/download	FDAs Work to Combat the COVID-19 Pandemic.pdf	FALSE	TRUE	Scientific materiels	Yes
https://www.fda.gov/media/137514/download	GDUFA Wkshp_Liang Z.pdf	FALSE	TRUE	Scientific materiels	Yes
https://www.fda.gov/media/183313/download	2024 SCDT Symposium Speaker Bios-11052024-508ed.pdf	FALSE	TRUE	External Communications	Yes
https://www.fda.gov/media/163872/download	2022-CheminformaticsWorkshop-FinalReport.pdf	FALSE	TRUE	FDA Internal Communication	Yes
https://www.fda.gov/media/110928/download	FY23-FY27 CBER CDER Data Standards Strategy.pdf	FALSE	TRUE	Guidance on AI in Drug Development and Discovery: Drug Development	Yes
https://www.fda.gov/media/157742/download	PDUFA-VI-Public-Meeting-2022-FinalSlides-v5.pdf	FALSE	TRUE	External Communications	Yes
https://www.fda.gov/media/183782/download	dr._michele_lee_cdrh_2024nov_cdrh_baa_day.pdf	FALSE	TRUE	External Communications	Yes
https://www.fda.gov/media/183800/download	cber-cder-data-standards-joint-action-plan-v1-7.pdf	FALSE	TRUE	Scientific materiels	Yes
https://www.fda.gov/media/167353/download	CDRHWebinar-AI-ML-Draft-Guidance-transcript.pdf	FALSE	TRUE	FDA Internal Communication	Yes
https://www.fda.gov/media/167069/download	Webinar-AIML-Draft-Guidance-Slides.pdf	FALSE	TRUE	External Communications	Yes
https://www.fda.gov/media/185050/download	Webinar-AI-PCCP.pdf	FALSE	TRUE	External Communications	Yes
https://www.fda.gov/media/181710/download	transcript-cdrh-webinar-pccp-draft-guidance.pdf	FALSE	TRUE	FDA Internal Communication	Yes
https://www.fda.gov/media/175799/download	bsufa-iii-revised-research-priorities-508.pdf	FALSE	TRUE	External Communications	Yes
https://www.fda.gov/media/161288/download	GPSDP-072922-Transcript.pdf	FALSE	TRUE	FDA Internal Communication	Yes
https://www.fda.gov/media/161288/download	GPSDP-072922-Transcript.pdf	FALSE	TRUE	FDA Internal Communication	Yes
https://www.fda.gov/media/159176/download	Stakeholder Consultation Summary_01262022_final.pdf	FALSE	TRUE	FDA Internal Communication	Yes
https://www.fda.gov/media/167495/download	BPAC-04.26.23-Meeting-Presentation-Hemostasis-Research-Program.pdf	FALSE	TRUE	FDA Internal Communication	Yes
https://www.fda.gov/media/154487/download	11-30-21-75-7-26-OGDcleared FY22 GDUFA Science Research Priority Initiatives (1).pdf	FALSE	TRUE	Scientific materiels	Yes
https://www.fda.gov/media/185257/download	fy24_new_awards_v2025-01-15_final.pdf	FALSE	TRUE	External Communications	Yes
https://www.fda.gov/media/162554/download	FY23 GDUFA Science and Research Priorities (FINAL).pdf	FALSE	TRUE	External Communications	Yes
https://www.fda.gov/media/175171/download	fy24_gdufa_science_and_research_priorities_orp_final_post-cder_designz_2.pdf	FALSE	TRUE	External Communications	Yes
https://www.fda.gov/media/184464/download	BAH Landscape Analysis of Adoption of Advanced Manufacturing in Non-Medical Industries 2023.pdf	FALSE	TRUE	External Communications	Yes
https://www.fda.gov/media/164113/download	20221214_BAA Day 2022-OGD Dr. Sam Raney_508.pdf	FALSE	TRUE	External Communications	Yes
https://www.fda.gov/media/164126/download	20221214_BAA Day 2022-OC ORSI Dr. Tina Morrison_508KH.pdf	FALSE	TRUE	AI in FDA Regulatory Operations	Yes
https://www.fda.gov/media/164054/download	20221214_BAA Day 2022-CBER Dr. Emily Braunstein_508KH.pdf	FALSE	TRUE	External Communications	Yes
https://www.fda.gov/media/173557/download	03. Sam Raney (OGD)-- BAA Day 2023 Presentation.pdf	FALSE	TRUE	External Communications	Yes
https://www.fda.gov/media/119724/download	Pre-Cert-Regulatory-Framework.pdf	FALSE	TRUE	External Communications	Yes
https://www.fda.gov/media/135001/download	SB 2020-10-7 transcript.pdf	FALSE	TRUE	FDA Internal Communication	Yes
https://www.fda.gov/media/130297/download	Transcript Wednesday, July 17, 2019.pdf	FALSE	TRUE	FDA Internal Communication	Yes
https://www.fda.gov/media/153527/download	Data_Standards_Program_Joint_Action_Plan_v5.3.pdf	FALSE	TRUE	Scientific materiels	Yes
https://www.fda.gov/media/177681/download	fda_hoa_testimony.041124.final_.pdf	FALSE	TRUE	FDA Internal Communication	Yes
https://www.fda.gov/media/181689/download	59801821_stratdoc_manufacturingtechop_clean.pdf	FALSE	TRUE	External Communications	Yes
https://www.fda.gov/media/157804/download	PEAC-100621-Transcript.pdf	FALSE	TRUE	FDA Internal Communication	Yes
https://www.fda.gov/media/171471/download	CDER Regulatory Newsletter- Issue II-08182023.pdf	FALSE	TRUE	AI in FDA Regulatory Operations	Yes
https://www.fda.gov/media/178175/download	cder-regulatory-newsletter-issue-4-29-24_0.pdf	FALSE	TRUE	AI in FDA Regulatory Operations	Yes
https://www.fda.gov/media/184318/download	peac-103024-transcript.pdf	FALSE	TRUE	FDA Internal Communication	Yes
https://www.fda.gov/media/174249/download	D2S10-Fisher-v2-STRIPPED.pdf	FALSE	TRUE	FDA Internal Communication	Yes
https://www.fda.gov/media/173627/download	FY 2023 Q4 Real Time Report - Biosimilars Orig2.pdf	FALSE	TRUE	FDA Internal Communication	Yes
https://www.fda.gov/media/177598/download	d3s05-stowe-diak-cochran-ball-v2.pdf	FALSE	TRUE	Guidance on AI in Pharmacokinetics & Drug Metabolism (ADME Modeling)	Yes
https://www.fda.gov/media/130883/download	FDA-Technology-Modernization-Action-Plan-09-2019.pdf	FALSE	TRUE	AI in FDA Regulatory Operations	Yes
https://www.fda.gov/media/130883/download	FDA-Technology-Modernization-Action-Plan-09-2019.pdf	FALSE	TRUE	AI in FDA Regulatory Operations	Yes
https://www.fda.gov/media/184091/download	dhac-112024-presentation-daniellebitterman.pdf	FALSE	TRUE	AI in FDA Regulatory Operations	Yes
https://www.fda.gov/media/184097/download	dhac-112124-fda-presentation-jessica_paulsen.pdf	FALSE	TRUE	Guidance on AI Lifecycle Management	Yes
https://www.fda.gov/media/182871/download	dhac-112024-112124-fda-execsummary.pdf	FALSE	TRUE	Medical Device	Yes
https://www.fda.gov/media/184094/download	dhac-112124-presentation-kerriharesign.pdf	FALSE	TRUE	FDA Internal Communication	Yes
https://www.fda.gov/media/184081/download	dhac-112024-presentation-faisalmahmood.pdf	FALSE	TRUE	External Communications	Yes
https://www.fda.gov/media/184088/download	DHAC-112024-Presentation-HarvardMedical.pdf	FALSE	TRUE	External Communications	Yes
https://www.fda.gov/media/182870/download	dhac-112024-112124-discussionquestions.pdf	FALSE	TRUE	FDA Internal Communication	Yes
https://www.fda.gov/media/185101/download	dhac-112124-transcript.pdf	FALSE	TRUE	FDA Internal Communication	Yes
https://www.fda.gov/media/184423/download	d2s12-gong-v2-stripped_508.pdf	FALSE	TRUE	AI in FDA Regulatory Operations	Yes
https://www.fda.gov/media/182463/download	fda_ocet-2023-adoption_of_adv_mfg_in_non-medical_industries_public_report.pdf	FALSE	TRUE	Medical Device	Yes
https://www.fda.gov/media/177470/download	OPQ_2023AnnualReport_240404.pdf	FALSE	TRUE	AI in FDA Internal Agency Operations	Yes
https://www.fda.gov/media/170944/download	FDA Annual 2023 Student Scientific Research Day_Student Abstract Listing Book final_1.pdf	FALSE	TRUE	Medical Device	Yes
https://www.fda.gov/media/170882/download	FDA Annual 2023 Student Scientific Research Day_Student Abstract Listing Book final_0_0.pdf	FALSE	TRUE	AI in FDA Internal Agency Operations, FDA Internal Communication, External Communications	Yes
https://www.fda.gov/media/153120/download	DBP-StaffFellow-EM-Lab-Modeling.pdf	FALSE	TRUE	Medical Device , FDA Internal Communication	Yes
https://www.fda.gov/media/134770/download	FY 2020 Q2 Real Time Report - Devices_508ed.pdf	FALSE	TRUE	Scientific materiels	Yes
https://www.fda.gov/media/178193/download	QMCoE fact sheet.pdf	FALSE	TRUE	AI in FDA Internal Agency Operations, FDA Internal Communication	Yes
https://www.fda.gov/media/157193/download	FY23 FDA Budget Summary Fact Sheet_FINAL.pdf	FALSE	TRUE	Scientific materiels, External Communications, FDA Internal Communication	Yes
https://www.fda.gov/media/125465/download	AAP News FDA Update November 2018.pdf	FALSE	TRUE	Medical Device , External Communications, Guidance on AI in Pharmacovigilance & Drug Safety	Yes
https://www.fda.gov/media/167368/download	NCTR 4-4-2023_final.pdf	FALSE	TRUE	External Communications, AI in FDA Internal Agency Operations	Yes
https://www.fda.gov/media/177316/download	global_update_newsletter_march_2024.pdf	FALSE	TRUE	AI in FDA Internal Agency Operations	Yes
https://www.fda.gov/media/165329/download	DBB subcommittee report_final_10'22 508.pdf	FALSE	TRUE	AI in FDA Regulatory Operations	Yes
https://www.fda.gov/media/143627/download	FDA-Data-Modernization-Action-Plan-DMAP--2021-03-02.pdf	FALSE	TRUE	Guidance on AI Lifecycle Management	Yes
https://www.fda.gov/media/154669/download	2021-12-01T23_20_57.2785284Z-Global Update_November_2021_Updated-2_508ed_1.pdf	FALSE	TRUE	Guidance on AI Lifecycle Management, Medical Device	Yes
https://www.fda.gov/media/175414/download	whats_new_in_cdrh_data_modernization_effort.pdf	FALSE	TRUE	Scientific materiels	Yes
https://www.fda.gov/media/178931/download	publicmeeting-datatechnology-newera-transcript-05282024.pdf	FALSE	TRUE	AI in FDA Internal Agency Operations, External Communications	Yes
https://www.fda.gov/media/184865/download	hickey_oral_history_complete_and_final_1.pdf	FALSE	TRUE	Scientific materiels, FDA Internal Communication	Yes
https://www.fda.gov/media/139868/download	New Era of Smarter Food Safety FDA's Blueprint for the Future.pdf	FALSE	TRUE	AI in FDA Internal Agency Operations	Yes
https://www.fda.gov/media/113802/download	Software-Precertification-Pilot-Program-Working-Model-v0.2.pdf	FALSE	TRUE	Scientific materiels	Yes
https://www.fda.gov/media/171103/download	35_Automating_Active_Surveillance_of_Online_Health_Fraud_using_Artificial_Intelligence.pdf	FALSE	TRUE	AI in FDA Regulatory Operations, AI in FDA Internal Agency Operations	Yes
https://www.fda.gov/media/171332/download	28_Evaluation_of_Digital_Biomarkers_in_Nonclinical_Research_Barriers_to_Information_Sharing_and_Collaboration_0.pdf	FALSE	TRUE	AI in FDA Internal Agency Operations	Yes
https://www.fda.gov/media/184772/download	hhch-exec-summary-research-process-findings-fda-vi.pdf	FALSE	TRUE	AI in FDA Regulatory Operations, Medical Device	Yes
https://www.fda.gov/media/138184/download	Annual Report_Final.pdf	FALSE	TRUE	AI in FDA Internal Agency Operations, AI in FDA Regulatory Operations, FDA Internal Communication	Yes
https://www.fda.gov/media/176828/download	dbb2024_fact_sheet_final_508.pdf	FALSE	TRUE	Guidance on AI in Pharmacovigilance & Drug Safety, Guidance on AI in Drug Development and Discovery: Drug Development	Yes
https://www.fda.gov/media/150619/download	NewEra_Infographic_07132021xx.pdf	FALSE	TRUE	AI in FDA Internal Agency Operations, FDA Internal Communication	Yes
https://www.fda.gov/media/160626/download	26_Final_Admissibility_Using.pdf	FALSE	TRUE	AI in FDA Regulatory Operations, AI in FDA Internal Agency Operations, Scientific materiels	Yes
https://www.fda.gov/media/165453/download	DBB Review Response to SAB v2 508.pdf	FALSE	TRUE	AI in FDA Regulatory Operations, AI in Clinical Trial Operations	Yes
https://www.fda.gov/media/143346/download	First 100 Days of the New Era of Smarter Food Safety Webinar Slides.pdf	FALSE	TRUE	AI in FDA Internal Agency Operations	Yes
https://www.fda.gov/media/177868/download	publicmeeting-datatechnology-newera-april2024-docketquestions.pdf	FALSE	TRUE	AI in FDA Regulatory Operations	Yes
https://www.fda.gov/media/119722/download	Pre-Cert-Working-Model-v1.0.pdf	FALSE	TRUE	AI in FDA Regulatory Operations	Yes
https://www.fda.gov/media/180978/download	Guidance-Predetermined-Change-Control-Plans.pdf	FALSE	TRUE	"Guidance on AI in Chemistry, Manufacturing, and Controls (CMC)", Guidance on AI Lifecycle Management, AI in FDA Regulatory Operations	Yes
https://www.fda.gov/media/135748/download	1 - XAI_David_Ritscher.pdf	FALSE	TRUE	AI in FDA Regulatory Operations, Guidance on AI Lifecycle Management, Medical Device	Yes
https://www.fda.gov/media/184747/download	51956546dft_m15_general_principles_for_model-informed_drug_development.pdf	FALSE	TRUE	Guidance on AI in Pharmacokinetics & Drug Metabolism (ADME Modeling), Guidance on AI in Drug Development and Discovery: Drug Development, AI in FDA Regulatory Operations	Yes
https://www.fda.gov/media/166410/download	117.1_LOI Submission_Histoindex_NASH diagnostic biomarker_5202021.pdf	FALSE	TRUE	AI in Clinical Trial Operations	Yes
https://www.fda.gov/media/166565/download	FY 2022 GDUFA Performance Report_508.pdf	FALSE	TRUE	AI in FDA Internal Agency Operations, AI in FDA Regulatory Operations	Yes
https://www.fda.gov/media/177954/download	fy_2023_gdufa_performance_report.pdf	FALSE	TRUE	AI in FDA Internal Agency Operations, AI in FDA Regulatory Operations	Yes
https://www.fda.gov/media/175419/download	driving_usable_innovation_to_enhance_capabilities_508.pdf	FALSE	TRUE	AI in FDA Internal Agency Operations	Yes
https://www.fda.gov/media/178640/download	cder-fy-2023-gdufa-science-research-report.pdf	FALSE	TRUE	AI in FDA Internal Agency Operations, AI in FDA Regulatory Operations	Yes
https://www.fda.gov/media/160125/download	3 Artificial Intelligence and Machince Learning in Medical Devices.pdf	FALSE	TRUE	Medical Device, AI in FDA Internal Agency Operations, Guidance on AI Lifecycle Management, AI in FDA Regulatory Operations	Yes
https://www.fda.gov/media/175415/download	cders_innovation_achievements_in_ai_508.pdf	FALSE	TRUE	AI in FDA Internal Agency Operations, External Communications, FDA Internal Communication	Yes
https://www.fda.gov/media/182815/download	4-2024_scdt_poster_thanjavurutanav.pdf	FALSE	TRUE	AI in FDA Internal Agency Operations, FDA Internal Communication	Yes
https://www.fda.gov/media/171082/download	9_Artificial_Intelligence_Mapping_of_Rat_Transcriptomic_Profiles.pdf	FALSE	TRUE	AI in FDA Internal Agency Operations, Guidance on AI in Drug Development and Discovery: Drug Development	Yes
https://www.fda.gov/media/160624/download	24_Adaptability_Using_AI.pdf	FALSE	TRUE		Yes
https://www.fda.gov/media/179269/download	Transparency-ML-Enabled-Devices-Guiding-Principles.pdf	FALSE	TRUE	AI in FDA Regulatory Operations, Medical Device	Yes
https://www.fda.gov/media/184856/download	guidance-ai-enabled-device-software-functions.pdf	FALSE	TRUE	AI in FDA Regulatory Operations, Medical Device	Yes
https://www.fda.gov/media/143080/download	DDTBMQ000105-LOI-Submission-NASH.pdf	FALSE	TRUE	Guidance on AI Lifecycle Management, Medical Device, AI in Clinical Trial Operations	Yes
https://www.fda.gov/media/168634/download	Final 2022 OSE Annual Report REVISED VI Edits 5.30.23.pdf	FALSE	TRUE	AI in FDA Internal Agency Operations	Yes
https://www.fda.gov/media/160603/download	2_Animal-GAN_A_Generative_AI.pdf	FALSE	TRUE	AI in FDA Internal Agency Operations	Yes
https://www.fda.gov/media/157388/download	2021 OSE Annual Report 4-2-2022.pdf	FALSE	TRUE	AI in FDA Internal Agency Operations	Yes
https://www.fda.gov/science-research/fda-science-forum/using-various-machine-learning-algorithms-determine-best-method-predicting-population	Using Various Machine Learning Algorithms to Determine the Best Method for Predicting Population Physiologically Based Pharmacokinetic Model Plasma Profiles | FDA	FALSE	FALSE	Scientific Material, Data tools for analysis	Yes
https://www.fda.gov/news-events/press-announcements/fda-proposes-new-easy-read-medication-guide-patients-patient-medication-information	FDA Proposes New, Easy-to-Read Medication Guide for Patients, Patient Medication Information | FDA	FALSE	FALSE	FDA Internal Communication	Yes
https://www.fda.gov/news-events/speeches-fda-officials/remarks-dr-califf-2024-biannual-conference-nyu-grossman-school-medicine-working-group-compassionate	Remarks by Dr. Califf to the 2024 Biannual Conference of the NYU Grossman School of Medicine Working Group on Compassionate Use and Preapproval Access - 01/30/2024 | FDA	FALSE	FALSE	FDA Internal Communication	Yes
https://www.fda.gov/news-events/press-announcements/coronavirus-covid-19-update-january-19-2021	Coronavirus (COVID-19) Update: January 19, 2021 | FDA	FALSE	FALSE	FDA Internal Communication	Yes
https://www.fda.gov/news-events/press-announcements/statement-fda-commissioner-scott-gottlieb-md-administrations-request-new-fda-funding-promote	Statement from FDA Commissioner Scott Gottlieb, M.D., on Administration’s request for new FDA funding to promote innovation and broaden patient access through competition | FDA	FALSE	FALSE	FDA Internal Communication	Yes
https://www.fda.gov/news-events/speeches-fda-officials/remarks-acting-commissioner-woodcock-global-summit-regulatory-science-research-10052021	Remarks by Acting Commissioner Woodcock at the Global Summit on Regulatory Science Research - 10/05/2021 | FDA	FALSE	FALSE	FDA Internal Communication	Yes
https://www.fda.gov/news-events/press-announcements/fda-roundup-april-5-2024	FDA Roundup: April 5, 2024 | FDA	FALSE	FALSE	FDA Internal Communication	Yes
https://www.fda.gov/news-events/press-announcements/statement-fda-commissioner-scott-gottlieb-md-and-jeff-shuren-md-director-center-devices-and-0	Statement from FDA Commissioner Scott Gottlieb, M.D., and Jeff Shuren, M.D., Director of the Center for Devices and Radiological Health, on new steps to promote innovations in medical devices that help advance patient safety | FDA	FALSE	FALSE	FDA Internal Communication	Yes
https://www.fda.gov/science-research/focus-areas-regulatory-science-report/cross-cutting-topics-oncology-regulatory-science-research	Cross-cutting Topics: Oncology Regulatory Science Research | FDA	FALSE	FALSE	Scientific Material	Yes
https://www.fda.gov/news-events/press-announcements/remarks-world-food-safety-day-food-safety-everyones-business	Remarks on World Food Safety Day: ‘Food Safety Is Everyone’s Business’ | FDA	FALSE	FALSE	FDA Internal Communication	Yes
https://www.fda.gov/science-research/focus-areas-regulatory-science-report/physical-standards-and-reference-materials	Physical Standards and Reference Materials | FDA	FALSE	FALSE	Scientific Material	Yes
https://www.fda.gov/news-events/remarks-frank-yiannas-world-food-safety-day-food-safety-everyones-business-united-nations-06072019	Remarks of Frank Yiannas at World Food Safety Day: ‘Food Safety Is Everyone’s Business’, United Nations - 06/07/2019 | FDA	FALSE	FALSE	FDA Internal Communication	Yes
https://www.fda.gov/science-research/focus-areas-regulatory-science-report/cross-cutting-topics-womens-health-regulatory-science-research	Cross-cutting Topics: Women’s Health Regulatory Science Research | FDA	FALSE	FALSE	Scientific Material	Yes
https://www.fda.gov/news-events/speeches-fda-officials/remarks-frank-yiannas-world-food-safety-day-2021-national-environmental-health	Remarks by Frank Yiannas on World Food Safety Day 2021 at National Environmental Health Association/Environmental Health Australia Event - 06/07/2021 | FDA	FALSE	FALSE	FDA Internal Communication	Yes
https://www.fda.gov/science-research/focus-areas-regulatory-science-report/focus-area-technologies-reduce-pathogen-contamination	Focus Area: Technologies to Reduce Pathogen Contamination | FDA	FALSE	FALSE	Scientific Material, Medical Device related	Yes
https://www.fda.gov/news-events/fda-voices/what-fdas-foods-program-achieved-2022-protect-consumers-and-food-supply	What FDA’s Foods Program Achieved in 2022 to Protect Consumers and the Food Supply | FDA	FALSE	FALSE	FDA Internal Communication	Yes
https://www.fda.gov/science-research/focus-areas-regulatory-science-report/cross-cutting-topics-one-health-initiative	Cross-cutting Topics: One Health Initiative | FDA	FALSE	FALSE	Scientific Material	Yes
https://www.fda.gov/science-research/focus-areas-regulatory-science-report/research-management-and-collaborations	Research Management and Collaborations | FDA	FALSE	FALSE	Scientific Material	Yes
https://www.fda.gov/science-research/focus-areas-regulatory-science-report/research-capabilities-tools-and-resources	Research Capabilities, Tools, and Resources | FDA	FALSE	FALSE	Data tools for analysis	Yes
https://www.fda.gov/science-research/focus-areas-regulatory-science-report/safety-and-compliance	Safety and Compliance | FDA	FALSE	FALSE	Scientific Material	Yes
https://www.fda.gov/science-research/focus-areas-regulatory-science-report/cross-cutting-topics-minority-health-and-health-equity-regulatory-science-research	Cross-cutting Topics: Minority Health and Health Equity Regulatory Science Research | FDA	FALSE	FALSE	Scientific Material	Yes
https://www.fda.gov/science-research/focus-areas-regulatory-science-report/medical-product-development-tools	Medical Product Development Tools | FDA	FALSE	FALSE	Medical Device related	Yes
https://www.fda.gov/science-research/focus-areas-regulatory-science-report/focus-area-patient-reported-outcomes-and-other-clinical-outcome-assessments	Focus Area: Patient-Reported Outcomes and other Clinical Outcome Assessments | FDA	FALSE	FALSE	Scientific Material	Yes
https://www.fda.gov/science-research/focus-areas-regulatory-science-report/cross-cutting-topics-maternal-health-regulatory-science-research	Cross-cutting Topics: Maternal Health Regulatory Science Research | FDA	FALSE	FALSE	Scientific Material	Yes
https://www.fda.gov/science-research/focus-areas-regulatory-science-report/focus-area-empowering-patients-and-consumers-make-better-informed-decisions	Focus Area: Empowering Patients and Consumers to Make Better-Informed Decisions | FDA	FALSE	FALSE	Scientific Material	Yes
https://www.fda.gov/science-research/focus-areas-regulatory-science-report/focus-area-substance-use-disorders	Focus Area: Substance Use Disorders | FDA	FALSE	FALSE	Scientific Material	Yes
https://www.fda.gov/science-research/focus-areas-regulatory-science-report/cross-cutting-topics-rare-diseases-regulatory-science-research	Cross-cutting Topics: Rare Diseases Regulatory Science Research | FDA	FALSE	FALSE	Scientific Material	Yes
https://www.fda.gov/science-research/focus-areas-regulatory-science-report/focus-area-increasing-access-complex-generic-drug-products	Focus Area: Increasing Access to Complex Generic Drug Products | FDA	FALSE	FALSE	Scientific Material	Yes
https://www.fda.gov/science-research/focus-areas-regulatory-science-report/focus-area-food-safety	Focus Area: Food Safety | FDA	FALSE	FALSE	FDA Internal Communication	Yes
https://www.fda.gov/science-research/advancing-alternative-methods-fda/publications-co-authored-fda-alternative-methods	Publications Co-authored by FDA on Alternative Methods | FDA	FALSE	FALSE	Data tools for analysis	Yes
https://www.fda.gov/science-research/focus-areas-regulatory-science-report/focus-areas-regulatory-science-introduction	Focus Areas of Regulatory Science - Introduction | FDA	FALSE	FALSE	Scientific Material	Yes
https://www.fda.gov/science-research/focus-areas-regulatory-science-report/focus-area-medical-countermeasures-and-preparedness-emerging-infectious-diseases	Focus Area: Medical Countermeasures and Preparedness for Emerging Infectious Diseases | FDA	FALSE	FALSE	Scientific Material	Yes
https://www.fda.gov/science-research/focus-areas-regulatory-science-report/technology-transfer-and-public-private-partnerships	Technology Transfer and Public-Private Partnerships | FDA	FALSE	FALSE	Scientific Material	Yes
https://www.fda.gov/science-research/focus-areas-regulatory-science-report/public-health-preparedness-and-response	Public Health Preparedness and Response | FDA	FALSE	FALSE	Scientific Material	Yes
https://www.fda.gov/vaccines-blood-biologics/science-research-biologics/cbers-research-scientists	CBER’s Research Scientists | FDA	FALSE	FALSE	Scientific Material	Yes
https://www.fda.gov/about-fda/nctr-research-focus-areas/perinatal-and-maternal-research	Perinatal and Maternal Research | FDA	FALSE	FALSE	Scientific Material	Yes
https://www.fda.gov/emergency-preparedness-and-response/mcm-legal-regulatory-and-policy-framework/mcm-related-cooperative-arrangements	MCM-Related Cooperative Arrangements | FDA	FALSE	FALSE	Data tools for analysis	Yes
https://www.fda.gov/science-research/focus-areas-regulatory-science-report/focus-areas-regulatory-science-approach	Focus Areas of Regulatory Science - Approach | FDA	FALSE	FALSE	Scientific Material	Yes
https://www.fda.gov/science-research/data-mining/data-mining-fda-white-paper	Data Mining at FDA -- White Paper | FDA	FALSE	FALSE	Data tools for analysis	Yes
https://www.fda.gov/news-events/fda-voices/how-fdas-strategy-helps-ensure-safety-imported-seafood	How FDA’s Strategy Helps Ensure the Safety of Imported Seafood | FDA	FALSE	FALSE	Scientific Material	Yes
https://www.fda.gov/science-research/focus-areas-regulatory-science-report/focus-area-microbiome-research	Focus Area: Microbiome Research | FDA	FALSE	FALSE	Scientific Material	Yes
https://www.fda.gov/science-research/focus-areas-regulatory-science-report/increasing-choice-and-competition-through-innovation	Increasing Choice and Competition through Innovation | FDA	FALSE	FALSE	Scientific Material	Yes
https://www.fda.gov/science-research/focus-areas-regulatory-science-report/focus-area-novel-foods-and-food-ingredients	Focus Area: Novel Foods and Food Ingredients | FDA	FALSE	FALSE	Scientific Material	Yes
https://www.fda.gov/vaccines-blood-biologics/news-events-biologics/whats-new-biologics	What’s New for Biologics | FDA	FALSE	FALSE	Data tools for analysis	Yes
https://www.fda.gov/news-events/fda-meetings-conferences-and-workshops/2019-parenteral-drug-associationus-food-and-drug-administration-joint-regulatory-conference	2019 Parenteral Drug Association/U.S. Food and Drug Administration Joint Regulatory Conference -- Manufacturing Innovation, Quality, and Compliance: Achieving 20/20 Vision - 09/16/2019 - 09/18/2019 | FDA	FALSE	FALSE	FDA Internal Communication	Yes
https://www.fda.gov/news-events/speeches-fda-officials/remarks-food-and-drug-law-institute-annual-conference-10062020	Remarks at the Food and Drug Law Institute Annual Conference - 10/06/2020 | FDA	FALSE	FALSE	FDA Internal Communication	Yes
https://www.fda.gov/science-research/focus-areas-regulatory-science-report/focus-area-quality-compounded-drugs	Focus Area: Quality of Compounded Drugs | FDA	FALSE	FALSE	Scientific Material	Yes
https://www.fda.gov/science-research/focus-areas-regulatory-science-report/focus-area-patient-and-consumer-preferences-and-perspectives	Focus Area: Patient and Consumer Preferences and Perspectives | FDA	FALSE	FALSE	Scientific Material	Yes
https://www.fda.gov/science-research/focus-areas-regulatory-science-report/opening-statement-commissioner	Opening Statement from the Commissioner | FDA	FALSE	FALSE	FDA Internal Communication	Yes
https://www.fda.gov/science-research/focus-areas-regulatory-science-report/opening-statement-chief-scientist	Opening Statement from the Chief Scientist | FDA	FALSE	FALSE	FDA Internal Communication	Yes
https://www.fda.gov/science-research/focus-areas-regulatory-science-report/cross-cutting-topics-pediatric-health-regulatory-science-research	Cross-cutting Topics: Pediatric Health Regulatory Science Research | FDA	FALSE	FALSE	Scientific Material	Yes
https://www.fda.gov/medical-devices/joint-public-workshops-medical-devices-opioid-use-11072022	Joint Public Workshops - Medical Devices for Opioid Use - 11/07/2022 | FDA	FALSE	FALSE	Medical Device related	Yes
https://www.fda.gov/science-research/focus-areas-regulatory-science-report/extramural-funding-mechanisms	Extramural Funding Mechanisms | FDA	FALSE	FALSE	Scientific Material	Yes
https://www.fda.gov/emergency-preparedness-and-response/innovative-technologies/initiative-benchmark-and-profile-monoclonal-antibody-and-large-biomolecule-stability	Initiative to benchmark and profile monoclonal antibody and large biomolecule stability | FDA	FALSE	FALSE	Scientific Material	Yes
https://www.fda.gov/medical-devices/diagnostic-data-program/digital-diagnostics-over-counter-otc-and-point-care-poc	Digital Diagnostics: Over-the-Counter (OTC) and Point-of-Care (POC) | FDA	FALSE	FALSE	Scientific Material	Yes
https://www.fda.gov/science-research/focus-areas-regulatory-science-report/infrastructure-facilities-and-shared-resources	Infrastructure: Facilities and Shared Resources | FDA	FALSE	FALSE	Scientific Material	Yes
https://www.fda.gov/science-research/focus-areas-regulatory-science-report/infrastructure-facilities-and-shared-resources	Infrastructure: Facilities and Shared Resources | FDA	FALSE	FALSE		Yes
https://www.fda.gov/news-events/speeches-fda-officials/remarks-acting-commissioner-dr-ned-sharpless-first-all-hands-meeting-04152019	Remarks by Acting Commissioner Dr. Ned Sharpless -- First All Hands Meeting - 04/15/2019 | FDA	FALSE	FALSE	FDA Internal Communication	Yes
https://www.fda.gov/news-events/press-announcements/fda-roundup-june-14-2024	FDA Roundup: June 14, 2024 | FDA	FALSE	FALSE	FDA Internal Communication	Yes
https://www.fda.gov/about-fda/2022-oce-annual-report/oncology-regulatory-review	Oncology Regulatory Review | FDA	FALSE	FALSE	Scientific Material	Yes
https://www.fda.gov/science-research/focus-areas-regulatory-science-report/focus-area-biomarkers	Focus Area: Biomarkers | FDA	FALSE	FALSE	Scientific Material	Yes
https://www.fda.gov/medical-devices/guidance-documents-medical-devices-and-radiation-emitting-products/draft-medical-device-guidance	Draft Medical Device Guidance | FDA	FALSE	FALSE	Data tools for analysis	Yes
https://www.fda.gov/science-research/focus-areas-regulatory-science-report/focus-area-antimicrobial-resistance	Focus Area: Antimicrobial Resistance​ | FDA	FALSE	FALSE	Scientific Material	Yes
https://www.fda.gov/news-events/speeches-fda-officials/speech-dr-amy-abernethy-national-coordinator-health-it-third-interoperability-forum-08222019	Speech by Dr. Amy Abernethy at the National Coordinator for Health IT Third Interoperability Forum - 08/22/2019 | FDA	FALSE	FALSE	FDA Internal Communication	Yes
https://www.fda.gov/news-events/press-announcements/fda-roundup-november-17-2023	FDA Roundup: November 17, 2023 | FDA	FALSE	FALSE	FDA Internal Communication	Yes
https://www.fda.gov/science-research/focus-areas-regulatory-science-report/empowering-patients-and-consumers	Empowering Patients and Consumers | FDA	FALSE	FALSE	Scientific Material	Yes
https://www.fda.gov/food/new-era-smarter-food-safety/new-era-smarter-food-safety-activities	New Era of Smarter Food Safety Activities | FDA	FALSE	FALSE	Data tools for analysis	Yes
https://www.fda.gov/science-research/focus-areas-regulatory-science-report/intramural-grant-programs	Intramural Grant Programs | FDA	FALSE	FALSE	Data tools for analysis	Yes
https://www.fda.gov/news-events/press-announcements/fda-roundup-august-9-2024	FDA Roundup: August 9, 2024 | FDA	FALSE	FALSE	FDA Internal Communication	Yes
https://www.fda.gov/science-research/focus-areas-regulatory-science-report/focus-area-model-informed-product-development	Focus Area: Model-Informed Product Development | FDA	FALSE	FALSE	Scientific Material	Yes
https://www.fda.gov/about-fda/academic-mous/mou-225-16-023	MOU 225-16-023 | FDA	FALSE	FALSE	FDA Internal Communication	Yes
https://www.fda.gov/science-research/advancing-regulatory-science/focus-areas-regulatory-science-report	Focus Areas of Regulatory Science Report | FDA	FALSE	FALSE	Scientific Material	Yes
https://www.fda.gov/food/workshops-meetings-webinars-food-and-dietary-supplements/public-meeting-new-era-smarter-food-safety-10212019	Public Meeting on a New Era of Smarter Food Safety - 10/21/2019 | FDA	FALSE	FALSE	FDA Internal Communication	Yes
https://www.fda.gov/science-research/fda-science-forum/2023-fda-science-forum-agenda	2023 FDA Science Forum Agenda | FDA	FALSE	FALSE	FDA Internal Communication	Yes
https://www.fda.gov/news-events/speeches-fda-officials/advancing-our-partnership-patient-safety-and-med-tech-innovation-09052018	Advancing Our Partnership for Patient Safety and Med Tech Innovation - 09/05/2018 | FDA	FALSE	FALSE	Medical Device related	Yes
https://www.fda.gov/about-fda/oncology-center-excellence/oce-scientific-interest-areas	OCE Scientific Interest Areas | FDA	FALSE	FALSE	Scientific Material	Yes
https://www.fda.gov/consumers/owh-funded-research/project-areas-topic	Project Areas by Topic | FDA	FALSE	FALSE	Scientific Material	Yes
https://www.fda.gov/drugs/news-events-human-drugs/2022-scientific-computing-days-poster-gallery	2022 Scientific Computing Days - Poster Gallery | FDA	FALSE	FALSE	Scientific Material	Yes
https://www.fda.gov/emergency-preparedness-and-response/preparedness-research/intramural-mcm-regulatory-science-research	Intramural MCM Regulatory Science Research | FDA	FALSE	FALSE	Scientific Material	Yes
https://www.fda.gov/news-events/press-announcements/fda-roundup-august-2-2024	FDA Roundup: August 2, 2024 | FDA	FALSE	FALSE	FDA Internal Communication	Yes
https://www.fda.gov/news-events/public-calendar-meetings-fda-officials/public-calendar-august-4-10-2024	Public Calendar: August 4-10, 2024 | FDA	FALSE	FALSE	FDA Internal Communication	Yes
https://www.fda.gov/about-fda/fda-pharmacy-student-experiential-program/how-apply	How to Apply | FDA	FALSE	FALSE	FDA Internal Communication	Yes
https://www.fda.gov/science-research/focus-areas-regulatory-science-report/focus-area-regenerative-medicine	Focus Area: Regenerative Medicine | FDA	FALSE	FALSE	Scientific Material	Yes
https://www.fda.gov/news-events/press-announcements/fda-launches-new-era-smarter-food-safety-initiative-releases-blueprint-and-pilot-study	FDA Launches New Era of Smarter Food Safety Initiative, Releases Blueprint and Pilot Study | FDA	FALSE	FALSE	Scientific Material	Yes
https://www.fda.gov/news-events/speeches-fda-officials/remarks-dr-amy-abernethy-alameda-lab-ribbon-cutting-09042019	Remarks by Dr. Amy Abernethy at the Alameda Lab Ribbon Cutting - 09/04/2019 | FDA	FALSE	FALSE	FDA Internal Communication	Yes
https://www.fda.gov/news-events/fda-brief/fda-brief-fda-proposes-improvements-de-novo-pathway-novel-medical-devices-advance-safe-effective-and	FDA In Brief: FDA proposes improvements to the De Novo pathway for novel medical devices to advance safe, effective, and innovative treatments for patients | FDA	FALSE	FALSE	Medical Device related	Yes
https://www.fda.gov/news-events/public-calendar-october-31-november-6-2021	Public Calendar: October 31 - November 6, 2021 | FDA	FALSE	FALSE	FDA Internal Communication	Yes
https://www.fda.gov/news-events/fda-insight/fda-insight-food-safety-and-covid-19	FDA Insight: Food Safety and COVID-19 | FDA	FALSE	FALSE	FDA Internal Communication	Yes
https://www.fda.gov/news-events/speeches-fda-officials/remarks-dr-woodcock-50th-anniversary-celebration-fdas-national-center-toxicological-research	Remarks by Dr. Woodcock at the 50th Anniversary Celebration of the FDA's National Center for Toxicological Research - 08/12/2021 | FDA	FALSE	FALSE	FDA Internal Communication	Yes
https://www.fda.gov/about-fda/domestic-mous/mou-225-24-001	MOU 225-24-001 | FDA	FALSE	FALSE	FDA Internal Communication	Yes
https://www.fda.gov/medical-devices/cdrh-international-affairs/international-medical-device-regulators-forum-imdrf	International Medical Device Regulators Forum (IMDRF) | FDA	FALSE	FALSE	Medical Device related	Yes
https://www.fda.gov/news-events/fda-meetings-conferences-and-workshops/fda-cber-office-therapeutic-products-otp-advanced-manufacturing-and-analytical-technologies-amat	FDA CBER Office of Therapeutic Products (OTP) Advanced Manufacturing and Analytical Technologies (AMAT) for Regenerative Medicine Therapies (RMT) Workshop - 03/14/2023 | FDA	FALSE	FALSE	Scientific Material	Yes
https://www.fda.gov/drugs/news-events-human-drugs/fy-2022-generic-drug-science-and-research-initiatives-public-workshop-05092022	FY 2022 Generic Drug Science and Research Initiatives Public Workshop - 05/09/2022 | FDA	FALSE	FALSE	Scientific Material	Yes
https://www.fda.gov/science-research/advancing-regulatory-science/cersi-collaborative-research-projects	CERSI Collaborative Research Projects | FDA	FALSE	FALSE	FDA Internal Communication	Yes
https://www.fda.gov/news-events/public-calendar-meetings-fda-officials/public-calendar-november-27-december-3-2022	Public Calendar: November 27 - December 3, 2022 | FDA	FALSE	FALSE	FDA Internal Communication	Yes
https://www.fda.gov/medical-devices/medical-devices-news-and-events/cdrh-welcomes-25th-session-international-medical-device-regulators-forum	CDRH Welcomes 25th Session of the International Medical Device Regulators Forum | FDA	FALSE	FALSE	Medical Device related	Yes
https://www.fda.gov/safety/fdas-sentinel-initiative	FDA's Sentinel Initiative | FDA	FALSE	FALSE	FDA Internal Communication	Yes
https://www.fda.gov/inspections-compliance-enforcement-and-criminal-investigations/warning-letters/wavi-co-658549-10202023	WAVi Co. - 658549 - 10/20/2023 | FDA	FALSE	FALSE	FDA Internal Communication	Yes
https://www.fda.gov/inspections-compliance-enforcement-and-criminal-investigations/warning-letters/wavi-co-658549-10202023	WAVi Co. - 658549 - 10/20/2023 | FDA	FALSE	FALSE	FDA Internal Communication	Yes
https://www.fda.gov/about-fda/science-research-nctr/nctr-participation-ara-project-scope	NCTR Participation in ARA Project Scope | FDA	FALSE	FALSE	Scientific Material	Yes
https://www.fda.gov/science-research/about-science-research-fda/fda-grand-rounds	FDA Grand Rounds | FDA	FALSE	FALSE	FDA Internal Communication	Yes
https://www.fda.gov/news-events/speeches-fda-officials/remarks-frank-yiannas-international-association-food-protection-2020-annual-meeting-10272020	Remarks by Frank Yiannas at the International Association for Food Protection 2020 Annual Meeting - 10/27/2020 | FDA	FALSE	FALSE	FDA Internal Communication	Yes
https://www.fda.gov/emergency-preparedness-and-response/preparedness-research/strengthening-coronavirus-models-systems-biology-and-machine-learning	Strengthening coronavirus models with systems biology and machine learning | FDA	FALSE	FALSE	Scientific Material	Yes
https://www.fda.gov/about-fda/oii-podcasts/guam-series-fda-presence-and-impact-pacific-islands-pt-5-5-summarizing-agencys-current-efforts-and	Guam Series: FDA Presence and Impact in Pacific Islands, Pt. 5 of 5: Summarizing the agency’s current efforts and future initiatives | FDA	FALSE	FALSE	FDA Internal Communication	Yes
https://www.fda.gov/news-events/fda-brief/fda-brief-fdas-2019-science-forum-highlights-latest-regulatory-science-emerging-technologies-and	FDA in Brief: FDA’s 2019 Science Forum highlights latest regulatory science in emerging technologies and leading public health challenges | FDA	FALSE	FALSE	FDA Internal Communication	Yes
https://www.fda.gov/food/hfp-constituent-updates/fda-announces-public-meeting-discuss-new-era-smarter-food-safety	FDA Announces Public Meeting to Discuss the New Era of Smarter Food Safety | FDA	FALSE	FALSE	FDA Internal Communication	Yes
https://www.fda.gov/food/hfp-constituent-updates/fda-extends-comment-period-new-era-smarter-food-safety	FDA Extends Comment Period on the New Era of Smarter Food Safety | FDA	FALSE	FALSE	FDA Internal Communication	Yes
https://www.fda.gov/about-fda/domestic-mous/mou-225-22-025	MOU 225-22-025 | FDA	FALSE	FALSE	FDA Internal Communication	Yes
https://www.fda.gov/medical-devices/digital-health-center-excellence/augmented-reality-and-virtual-reality-medical-devices-questions-consider	Augmented Reality and Virtual Reality Medical Devices: Questions to Consider | FDA	FALSE	FALSE	Medical Device related	Yes
https://www.fda.gov/drugs/news-events-human-drugs/use-biomarkers-diagnosing-and-assessing-treatment-response-noncirrhotic-nash-trials-09182023	Use of Biomarkers for Diagnosing and Assessing Treatment Response in Noncirrhotic NASH Trials - 09/18/2023 | FDA	FALSE	FALSE	Scientific Material	Yes
https://www.fda.gov/news-events/press-announcements/statement-fda-commissioner-scott-gottlieb-md-fdas-efforts-collaborate-internet-stakeholders-stop	Statement from FDA Commissioner Scott Gottlieb, M.D., on FDA’s efforts to collaborate with internet stakeholders to stop the illegal sale of opioids online | FDA	FALSE	FALSE	FDA Internal Communication	Yes
https://www.fda.gov/news-events/speeches-fda-officials/remarks-dr-hahn-release-blueprint-new-era-food-safety-07132020	Remarks by Dr. Hahn on the release of a Blueprint for A New Era of Food Safety - 07/13/2020 | FDA	FALSE	FALSE	FDA Internal Communication	Yes
https://www.fda.gov/news-events/public-calendar-meetings-fda-officials/public-calendar-april-9-15-2023	Public Calendar: April 9-15, 2023 | FDA	FALSE	FALSE	FDA Internal Communication	Yes
https://www.fda.gov/about-fda/oncology-center-excellence/development-neuroblastoma-tissue-diagnostic-methods-through-deep-learning-based-image-analytics	Development of neuroblastoma tissue diagnostic methods through deep learning-based image analytics | FDA	FALSE	FALSE	Scientific Material	Yes
https://www.fda.gov/drugs/cder-small-business-industry-assistance-sbia/cder-sbia-chronicles	CDER SBIA Chronicles | FDA	FALSE	FALSE	FDA Internal Communication	Yes
https://www.fda.gov/medical-devices/recently-approved-devices/imagior-breast-imaging-system-p200003	Imagio® Breast Imaging System – P200003 | FDA	FALSE	FALSE	Medical Device related	Yes
https://www.fda.gov/drugs/news-events-human-drugs/regulatory-education-industry-redi-annual-conference-2023-06052023	Regulatory Education for Industry (REdI) Annual Conference 2023 - 06/05/2023 | FDA	FALSE	FALSE	FDA Internal Communication	Yes
https://www.fda.gov/news-events/public-calendar-meetings-fda-officials/public-calendar-march-20-26-2022	Public Calendar: March 20-26, 2022 | FDA	FALSE	FALSE	FDA Internal Communication	Yes
https://www.fda.gov/drugs/cder-small-business-industry-assistance-sbia/improving-data-quality-centralized-statistical-monitoring-dr-paul-schuette-and-xiaofeng-tina-wang	Improving Data Quality with Centralized Statistical Monitoring - with Dr. Paul Schuette and Xiaofeng (Tina) Wang | FDA	FALSE	FALSE	FDA Internal Communication	Yes
https://www.fda.gov/news-events/speeches-fda-officials/final-all-hands-meeting-dr-gottlieb-04042019	Final All Hands Meeting with Dr. Gottlieb - 04/04/2019 | FDA	FALSE	FALSE	FDA Internal Communication	Yes
https://www.fda.gov/animal-veterinary/antimicrobial-resistance/fda-funded-grants-and-contracts-related-antimicrobial-use-and-resistance-animals	FDA Funded Grants and Contracts Related to Antimicrobial Use and Resistance in Animals | FDA	FALSE	FALSE	Scientific Material	Yes
https://www.fda.gov/news-events/public-calendar-meetings-fda-officials/public-calendar-april-3-9-2022	Public Calendar: April 3-9, 2022 | FDA	FALSE	FALSE	FDA Internal Communication	Yes
https://www.fda.gov/drugs/news-events-human-drugs/advancing-development-pediatric-therapeutics-5-adept5-advancing-pediatric-pharmacovigilance-public	Advancing the Development of Pediatric Therapeutics 5 (ADEPT5): Advancing Pediatric Pharmacovigilance Public Workshop - 08/13/2018 | FDA	FALSE	FALSE	Scientific Material	Yes
https://www.fda.gov/science-research/advancing-regulatory-science/using-social-media-tobacco-regulatory-intelligence	Using Social Media for Tobacco Regulatory Intelligence | FDA	FALSE	FALSE	Scientific Material	Yes
https://www.fda.gov/news-events/fda-meetings-conferences-and-workshops/2020-report-scientific-conferences-expenses-over-30000	2020 Report on Scientific Conferences With Expenses Over $30,000 | FDA	FALSE	FALSE	FDA Internal Communication	Yes
https://www.fda.gov/news-events/press-announcements/fda-roundup-october-20-2023	FDA Roundup: October 20, 2023 | FDA	FALSE	FALSE	FDA Internal Communication	Yes
https://www.fda.gov/about-fda/office-medical-device-and-radiological-health-inspectorate-omdrhi/omdrho-2022-annual-virtual-conference-07132022	OMDRHO 2022 Annual Virtual Conference - 07/13/2022 | FDA	FALSE	FALSE	Medical Device related	Yes
https://www.fda.gov/medical-devices/digital-health-center-excellence/what-digital-health	What is Digital Health? | FDA	FALSE	FALSE	Medical Device related	Yes
https://www.fda.gov/food/new-era-smarter-food-safety-techtalk-podcast/techtalk-podcast-episode-1-tech-enabled-traceability-new-era-smarter-food-safety	TechTalk Podcast Episode 1: Tech-enabled Traceability in the New Era of Smarter Food Safety | FDA	FALSE	FALSE	FDA Internal Communication	Yes
https://www.fda.gov/science-research/fda-science-forum/2023-fda-science-forum-06132023	2023 FDA Science Forum - 06/13/2023 | FDA	FALSE	FALSE	FDA Internal Communication	Yes
https://www.fda.gov/food/importing-food-products-united-states/imported-seafood-safety-program	Imported Seafood Safety Program | FDA	FALSE	FALSE	FDA Internal Communication	Yes
https://www.fda.gov/about-fda/science-research-nctr/13th-annual-global-summit-regulatory-science-09272023	13th Annual Global Summit on Regulatory Science - 09/27/2023 | FDA	FALSE	FALSE	FDA Internal Communication	Yes
https://www.fda.gov/science-research/focus-areas-regulatory-science-report/focus-area-novel-technologies-improve-predictivity-non-clinical-studies-and-replace-reduce-and	Focus Area: Novel Technologies to Improve Predictivity of Non-clinical Studies and Replace, Reduce, and Refine Reliance on Animal Testing | FDA	FALSE	FALSE	Scientific Material	Yes
https://www.fda.gov/drugs/news-events-human-drugs/2024-scientific-computing-days-poster-gallery	2024 Scientific Computing Days - Poster Gallery | FDA	FALSE	FALSE	Scientific Material	Yes
https://www.fda.gov/drugs/regulatory-science-action/impact-story-determining-clinical-benefit-treatment-beyond-progression-immune-checkpoint-inhibitors	Impact Story: Determining the Clinical Benefit of Treatment Beyond Progression with Immune Checkpoint Inhibitors | FDA	FALSE	FALSE	Scientific Material	Yes
https://www.fda.gov/about-fda/science-research-nctr/fda-grand-rounds-nctr-presentations	FDA Grand Rounds – NCTR Presentations | FDA	FALSE	FALSE	FDA Internal Communication	Yes
https://www.fda.gov/science-research/focus-areas-regulatory-science-report/scientific-education-training-and-communication	Scientific Education, Training, and Communication | FDA	FALSE	FALSE	FDA Internal Communication	Yes
https://www.fda.gov/about-fda/domestic-mous/mou-225-21-006	MOU 225-21-006 | FDA	FALSE	FALSE	FDA Internal Communication	Yes
https://www.fda.gov/news-events/speeches-fda-officials/remarks-dr-sharpless-researchamerica-2019-national-health-research-forum-09052019	Remarks by Dr. Sharpless to the Research!America 2019 National Health Research Forum - 09/05/2019 | FDA	FALSE	FALSE	FDA Internal Communication	Yes
https://www.fda.gov/about-fda/office-digital-transformation/cybersecurity-modernization-action-plan	Cybersecurity Modernization Action Plan | FDA	FALSE	FALSE	FDA Internal Communication	Yes
https://www.fda.gov/medical-devices/medical-devices-news-and-events/cdrh-events	CDRH Events | FDA	FALSE	FALSE	FDA Internal Communication	Yes
https://www.fda.gov/medical-devices/science-and-research-medical-devices/medical-device-regulatory-science-research-programs-conducted-osel	Medical Device Regulatory Science Research Programs Conducted by OSEL | FDA	FALSE	FALSE	Medical Device related	Yes
https://www.fda.gov/science-research/focus-areas-regulatory-science-report/focus-area-individualized-therapeutics-and-precision-medicine	Focus Area: Individualized Therapeutics and Precision Medicine | FDA	FALSE	FALSE	Scientific Material	Yes
https://www.fda.gov/science-research/advancing-regulatory-science/analysis-and-strategy-tools-improve-remote-interactions-and-document-management	​​Analysis and Strategy of Tools to Improve Remote Interactions and Document Management | FDA	FALSE	FALSE	FDA Internal Communication	Yes
https://www.fda.gov/news-events/speeches-fda-officials/fda-acting-commissioners-remarks-2019-fdli-annual-conference-05022019	FDA Acting Commissioner's Remarks to the 2019 FDLI Annual Conference - 05/02/2019 | FDA	FALSE	FALSE	FDA Internal Communication	Yes
https://www.fda.gov/training-and-continuing-education/cdrh-learn	CDRH Learn | FDA	FALSE	FALSE	FDA Internal Communication	Yes
https://www.fda.gov/news-events/press-announcements/fda-roundup-november-1-2024	FDA Roundup: November 1, 2024 | FDA	FALSE	FALSE	FDA Internal Communication	Yes
https://www.fda.gov/science-research/about-science-research-fda/fda-science-forum	The FDA Science Forum | FDA	FALSE	FALSE	Scientific Material	Yes
https://www.fda.gov/drugs/news-events-human-drugs/2023-scientific-computing-days-poster-gallery	2023 Scientific Computing Days - Poster Gallery | FDA	FALSE	FALSE	Scientific Material	Yes
https://www.fda.gov/food/news-events-hfp/hfp-constituent-updates	HFP Constituent Updates | FDA	FALSE	FALSE	FDA Internal Communication	Yes
https://www.fda.gov/drugs/guidances-drugs/guidance-recap-podcast-use-whole-slide-imaging-nonclinical-toxicology-studies-questions-and-answers	Guidance Recap Podcast | Use of Whole Slide Imaging in Nonclinical Toxicology Studies: Questions and Answers | FDA	FALSE	FALSE	Scientific Material	Yes
https://www.fda.gov/drugs/news-events-human-drugs/fy-2021-generic-drug-science-and-research-initiatives-public-workshop-06232021	FY 2021 Generic Drug Science and Research Initiatives Public Workshop - 06/23/2021 | FDA	FALSE	FALSE	Scientific Material	Yes
https://www.fda.gov/science-research/focus-areas-regulatory-science-report/focus-area-digital-health-technologies	Focus Area: Digital Health Technologies | FDA	FALSE	FALSE	Medical Device related	Yes
https://www.fda.gov/news-events/speeches-fda-officials/remarks-medical-device-manufacturers-association-mdma-2019-annual-meeting-05022019	Remarks to the Medical Device Manufacturers Association (MDMA) 2019 Annual Meeting - 05/02/2019 | FDA	FALSE	FALSE	Medical Device related	Yes
https://www.fda.gov/about-fda/thank-you-attending-2024-scientific-computing-and-digital-transformation-symposium	Thank You for Attending the 2024 Scientific Computing and Digital Transformation Symposium | FDA	FALSE	FALSE	FDA Internal Communication	Yes
https://www.fda.gov/about-fda/science-research-nctr/nctr-presentations-2024-society-toxicology	NCTR Presentations at 2024 Society of Toxicology | FDA	FALSE	FALSE	Scientific Material	Yes
https://www.fda.gov/news-events/public-calendar-meetings-fda-officials/public-calendar-may-22-28-2022	Public Calendar: May 22-28, 2022 | FDA	FALSE	FALSE	FDA Internal Communication	Yes
https://www.fda.gov/news-events/speeches-fda-officials/remarks-american-clinical-laboratory-association-annual-meeting-03062018	Remarks at the American Clinical Laboratory Association Annual Meeting - 03/06/2018 | FDA	FALSE	FALSE	Scientific Material	Yes
https://www.fda.gov/about-fda/office-digital-transformation/odt-publications	ODT Publications | FDA	FALSE	FALSE	FDA Internal Communication	Yes
https://www.fda.gov/medical-devices/guidance-documents-medical-devices-and-radiation-emitting-products/cdrh-proposed-guidances-fiscal-year-2025-fy2025	CDRH Proposed Guidances for Fiscal Year 2025 (FY2025) | FDA	FALSE	FALSE	FDA Internal Communication	Yes
https://www.fda.gov/advisory-committees/advisory-committee-calendar/november-20-21-2024-digital-health-advisory-committee-meeting-announcement-11202024	November 20-21, 2024: Digital Health Advisory Committee Meeting Announcement - 11/20/2024 | FDA	FALSE	FALSE	FDA Internal Communication	Yes
https://www.fda.gov/medical-devices/digital-health-center-excellence/step-6-software-function-intended-provide-clinical-decision-support	Step 6: Is the Software Function Intended to Provide Clinical Decision Support? | FDA	FALSE	FALSE	Data tools for analysis	Yes
https://www.fda.gov/advisory-committees/committees-and-meeting-materials/digital-health-advisory-committee	Digital Health Advisory Committee | FDA	FALSE	FALSE	FDA Internal Communication	Yes
https://www.fda.gov/medical-devices/medical-device-development-tools-mddt	Medical Device Development Tools (MDDT) | FDA	FALSE	FALSE	Medical Device related	Yes
https://www.fda.gov/science-research/advancing-regulatory-science/2023-winners-americas-got-regulatory-science-talent-competition-present-fda	2023 Winners of the America's Got Regulatory Science Talent Competition Present at FDA | FDA	FALSE	FALSE	FDA Internal Communication	Yes
https://www.fda.gov/drugs/cder-conversations/cder-focuses-novel-drug-development-tools-help-speed-creation-new-therapies	CDER Focuses on Novel Drug Development Tools to Help Speed Creation of New Therapies | FDA	FALSE	FALSE	FDA Internal Communication	Yes
https://www.fda.gov/news-events/speeches-fda-officials/remarks-fda-acting-commissioner-janet-woodcock-fdli-annual-conference-05182021	Remarks by FDA Acting Commissioner Janet Woodcock to the FDLI Annual Conference - 05/18/2021 | FDA	FALSE	FALSE	FDA Internal Communication	Yes
https://www.fda.gov/news-events/speeches-fda-officials/keynote-address-2018-fdli-annual-conference-05032018	Keynote Address to the 2018 FDLI Annual Conference - 05/03/2018 | FDA	FALSE	FALSE	FDA Internal Communication	Yes
https://www.fda.gov/drugs/news-events-human-drugs/real-world-data-and-evidence-generation-dr-hilary-marston	Real-World Data and Evidence Generation with Dr. Hilary Marston | FDA	FALSE	FALSE	Data tools for analysis	Yes
https://www.fda.gov/drugs/drug-safety-and-availability/drug-alerts-and-statements	Drug Alerts and Statements | FDA	FALSE	FALSE	FDA Internal Communication	Yes
https://www.fda.gov/science-research/fda-science-forum/2021-fda-science-forum-agenda	2021 FDA Science Forum Agenda | FDA	FALSE	FALSE	FDA Internal Communication	Yes
https://www.fda.gov/emergency-preparedness-and-response/preparedness-research/survivor-studies-better-understanding-ebolas-after-effects-help-find-new-treatments	Survivor Studies: Better Understanding Ebola's After-Effects to Help Find New Treatments | FDA	FALSE	FALSE	Scientific Material	Yes
https://www.fda.gov/science-research/advancing-regulatory-science/cersi-workshops-and-training	CERSI Workshops and Training | FDA	FALSE	FALSE	FDA Internal Communication	Yes
https://www.fda.gov/drugs/news-events-human-drugs/fda-mhra-and-health-canada-good-clinical-practice-workshop-global-clinical-trials-considerations-and	FDA, MHRA, and Health Canada Good Clinical Practice Workshop: Global Clinical Trials - Considerations and Lessons Learned from the Changing Landscape (2022) - 03/07/2022 | FDA	FALSE	FALSE	FDA Internal Communication	Yes
https://www.fda.gov/food/new-era-smarter-food-safety/new-era-smarter-food-safety-select-accomplishments-2022	New Era of Smarter Food Safety Select Accomplishments in 2022 | FDA	FALSE	FALSE	FDA Internal Communication	Yes
https://www.fda.gov/about-fda/cder-quantitative-medicine-center-excellence-qm-coe/frequently-asked-questions-about-cder-quantitative-medicine-center-excellence-qm-coe	Frequently Asked Questions about CDER Quantitative Medicine Center of Excellence (QM CoE) | FDA	FALSE	FALSE	FDA Internal Communication	Yes
https://www.fda.gov/medical-devices/laboratory-developed-tests-faqs/phaseout-policy-and-enforcement-discretion-policies-laboratory-developed-tests-faqs	Phaseout Policy and Enforcement Discretion Policies: Laboratory Developed Tests FAQs | FDA	FALSE	FALSE	FDA Internal Communication	Yes
https://www.fda.gov/about-fda/nctr-publications/2023-nctr-research-highlights	2023 NCTR Research Highlights | FDA	FALSE	FALSE	Scientific Material	Yes
https://www.fda.gov/news-events/press-announcements/fda-roundup-march-3-2023	FDA Roundup: March 3, 2023 | FDA	FALSE	FALSE	FDA Internal Communication	Yes
https://www.fda.gov/drugs/cder-small-business-industry-assistance-sbia/cder-small-business-and-industry-assistance-sbia-learn	CDER Small Business and Industry Assistance (SBIA) Learn | FDA	FALSE	FALSE	FDA Internal Communication	Yes
https://www.fda.gov/science-research/focus-areas-regulatory-science-report/focus-area-use-real-world-evidence-support-biologic-device-and-drug-development-and-regulatory	Focus Area: Use of Real-World Evidence to Support Biologic, Device, and Drug Development and Regulatory Decision-Making | FDA	FALSE	FALSE	FDA Internal Communication	Yes
https://www.fda.gov/science-research/advancing-regulatory-science/americas-got-regulatory-science-talent-winners-presentations-fda-2018	America's Got Regulatory Science Talent Winners Presentations at FDA 2018 | FDA	FALSE	FALSE	FDA Internal Communication	Yes
https://www.fda.gov/news-events/remarks-dr-amy-abernethy-fdacms-summit-12032019	Remarks by Dr. Amy Abernethy to the FDA/CMS Summit - 12/03/2019 | FDA	FALSE	FALSE	FDA Internal Communication	Yes
https://www.fda.gov/drugs/news-events-human-drugs/qa-fda-podcast	Q&A with FDA Podcast | FDA	FALSE	FALSE	FDA Internal Communication	Yes
https://www.fda.gov/drugs/news-events-human-drugs/fda-pds-symposium-april-17-2019	FDA-PDS Symposium, April 17, 2019 | FDA	FALSE	FALSE		Yes
https://www.fda.gov/drugs/regulatory-science-action/impact-stories	Impact Stories | FDA	FALSE	FALSE		Yes
https://www.fda.gov/about-fda/office-inspections-and-investigations/saum-ghosh-phd-director-office-business-informatics-and-solutions-management	Saum Ghosh, Ph.D., Director, Office of Business Informatics and Solutions Management | FDA	FALSE	FALSE		Yes
https://www.fda.gov/drugs/news-events-human-drugs/cder-conversations	CDER Conversations | FDA	FALSE	FALSE		Yes
https://www.fda.gov/about-fda/oncology-center-excellence/oncology-therapeutic-and-diagnostic-devices	Oncology Therapeutic and Diagnostic Devices | FDA	FALSE	FALSE	Medical Device related , Guidance on AI in Drug Development and Discovery: Drug Discovery	Yes
https://www.fda.gov/about-fda/reports/reports-agency-policies-and-initiatives	Reports on Agency Policies and Initiatives | FDA	FALSE	FALSE		Yes
https://www.fda.gov/vaccines-blood-biologics/general-biologics-guidances/administrative-guidances	Administrative Guidances | FDA	FALSE	FALSE		Yes
https://www.fda.gov/animal-veterinary/guidance-regulations/federal-register-notices	Federal Register Notices | FDA	FALSE	FALSE		Yes
https://www.fda.gov/about-fda/nctr-publications/2021-nctr-research-highlights	2021-NCTR Research Highlights | FDA	FALSE	FALSE		Yes
https://www.fda.gov/drugs/news-events-human-drugs/2022-scientific-computing-days-09072022	2022 Scientific Computing Days - 09/07/2022 | FDA	FALSE	FALSE		Yes
https://www.fda.gov/vaccines-blood-biologics/general-biologics-guidances/devices-guidances	Devices Guidances | FDA	FALSE	FALSE		Yes
https://www.fda.gov/drugs/news-events-human-drugs/2023-scientific-computing-days-09122023	2023 Scientific Computing Days - 09/12/2023 | FDA	FALSE	FALSE		Yes
https://www.fda.gov/about-fda/science-research-nctr/joshua-xu	Joshua Xu | FDA	FALSE	FALSE		Yes
https://www.fda.gov/science-research/scientific-meetings-conferences-and-workshops/cheminformatics-resources-us-governmental-organizations-10182023	Cheminformatics Resources of U.S. Governmental Organizations - 10/18/2023 | FDA	FALSE	FALSE		Yes
https://www.fda.gov/training-and-continuing-education/fda-learning-portal-students-academia-and-industry/fda-education-and-resources-fda-organization	FDA Education and Resources by FDA Organization | FDA	FALSE	FALSE		Yes
https://www.fda.gov/about-fda/center-drug-evaluation-and-research-cder/cders-framework-regulatory-advanced-manufacturing-evaluation-frame-initiative	CDER’s Framework for Regulatory Advanced Manufacturing Evaluation (FRAME) Initiative | FDA	FALSE	FALSE		Yes
https://www.fda.gov/about-fda/science-research-nctr/11th-annual-global-summit-regulatory-science-10042021	11th Annual Global Summit on Regulatory Science - 10/04/2021 | FDA	FALSE	FALSE		Yes
https://www.fda.gov/training-and-continuing-education/cderlearn	CDERLearn | FDA	FALSE	FALSE		Yes
https://www.fda.gov/drugs/news-events-human-drugs/2021-scientific-computing-days-09222021-09232021	2021 Scientific Computing Days - 09/22/2021 - 09/23/2021 | FDA	FALSE	FALSE		Yes
https://www.fda.gov/science-research/fda-grand-rounds/some-perspectives-data-science-and-coronaviruses-06092022	Some Perspectives on Data Science and Coronaviruses - 06/09/2022 | FDA	FALSE	FALSE		Yes
https://www.fda.gov/science-research/about-science-research-fda/chief-scientist-publication-award-emerging-scientist	Chief Scientist Publication Award to an Emerging Scientist | FDA	FALSE	FALSE		Yes
https://www.fda.gov/about-fda/cdrh-offices/division-biomedical-physics	Division of Biomedical Physics | FDA	FALSE	FALSE		Yes
https://www.fda.gov/regulatory-information/search-fda-guidance-documents/artificial-intelligence-enabled-device-software-functions-lifecycle-management-and-marketing	Artificial Intelligence-Enabled Device Software Functions: Lifecycle Management and Marketing Submission Recommendations | FDA	FALSE	FALSE		Yes
https://www.fda.gov/about-fda/cder-center-clinical-trial-innovation-c3ti/c3ti-areas-interest	C3TI Areas of Interest | FDA	FALSE	FALSE		Yes
https://www.fda.gov/medical-devices/digital-health-center-excellence/network-digital-health-experts	Network of Digital Health Experts | FDA	FALSE	FALSE		Yes
https://www.fda.gov/drugs/science-and-research-drugs/cder-emerging-drug-safety-technology-program-edstp	CDER Emerging Drug Safety Technology Program (EDSTP) | FDA	FALSE	FALSE		Yes
https://www.fda.gov/science-research/about-science-research-fda/excellence-data-and-computational-science-0	Excellence in Data and Computational Science | FDA	FALSE	FALSE		Yes
https://www.fda.gov/food/hfp-constituent-updates/fdas-third-techtalk-podcast-will-be-artificial-intelligence	FDA’s Third TechTalk Podcast Will Be on Artificial Intelligence | FDA	FALSE	FALSE		Yes
https://www.fda.gov/drugs/news-events-human-drugs/regulatory-education-industry-redi-annual-conference-2024-drugs-track	Regulatory Education for Industry (REdI) Annual Conference 2024: Drugs Track | FDA	FALSE	FALSE		Yes
https://www.fda.gov/about-fda/nctr-research-focus-areas/animalgan-initiative	AnimalGAN Initiative | FDA	FALSE	FALSE		Yes
https://www.fda.gov/about-fda/nctr-research-focus-areas/artificial-intelligence	Artificial Intelligence | FDA	FALSE	FALSE		Yes
https://www.fda.gov/science-research/fda-science-forum/high-throughput-truthing-htt-pathologist-annotations-reference-standard-validating-artificial	High Throughput Truthing (HTT) of Pathologist Annotations as a Reference Standard for Validating Artificial Intelligence in Digital Pathology | FDA	FALSE	FALSE		Yes
https://www.fda.gov/medical-devices/medical-device-regulatory-science-research-programs-conducted-osel/addressing-limitations-medical-data-ai	Addressing the Limitations of Medical Data in AI | FDA	FALSE	FALSE		Yes
https://www.fda.gov/news-events/press-announcements/fda-roundup-march-15-2024	FDA Roundup: March 15, 2024 | FDA	FALSE	FALSE		Yes
https://www.fda.gov/about-fda/science-research-nctr/nctr-participation-2023-fda-scientific-computing-days	NCTR Participation in 2023 FDA Scientific Computing Days | FDA	FALSE	FALSE		Yes
https://www.fda.gov/news-events/press-announcements/fda-roundup-january-12-2024	FDA Roundup: January 12, 2024 | FDA	FALSE	FALSE		Yes
https://www.fda.gov/science-research/advancing-regulatory-science/precisely-practicing-medicine-covid-half-million-tested-patients-and-trillion-points-data-03102021	Precisely practicing medicine for COVID, from a half million tested patients and a trillion points of data - 03/10/2021 - 03/10/2021 | FDA	FALSE	FALSE		Yes
https://www.fda.gov/science-research/science-and-research-special-topics/artificial-intelligence-and-medical-products	Artificial Intelligence and Medical Products | FDA	FALSE	FALSE		Yes
https://www.fda.gov/drugs/novel-drug-approvals-fda/critical-path-innovation-meeting-cpim-topics-held-date	Critical Path Innovation Meeting (CPIM) Topics Held to Date | FDA	FALSE	FALSE		Yes
https://www.fda.gov/science-research/about-science-research-fda/excellence-data-and-computational-science	Excellence in Data and Computational Science | FDA	FALSE	FALSE		Yes
https://www.fda.gov/drugs/drug-development-tool-ddt-qualification-programs/innovative-science-and-technology-approaches-new-drugs-istand-pilot-program	Innovative Science and Technology Approaches for New Drugs (ISTAND) Pilot Program | FDA	FALSE	FALSE		Yes
https://www.fda.gov/medical-devices/software-medical-device-samd/predetermined-change-control-plans-machine-learning-enabled-medical-devices-guiding-principles	Predetermined Change Control Plans for Machine Learning-Enabled Medical Devices: Guiding Principles | FDA	FALSE	FALSE		Yes
https://www.fda.gov/about-fda/cdrh-offices/division-imaging-diagnostics-and-software-reliability	Division of Imaging, Diagnostics, and Software Reliability | FDA	FALSE	FALSE		Yes
https://www.fda.gov/about-fda/nctr-research-focus-areas/pathologai-initiative	PathologAI Initiative | FDA	FALSE	FALSE		Yes
https://www.fda.gov/food/hfp-constituent-updates/fda-moves-third-phase-artificial-intelligence-imported-seafood-pilot-program	The FDA Moves into Third Phase of Artificial Intelligence Imported Seafood Pilot Program | FDA	FALSE	FALSE		Yes
https://www.fda.gov/food/hfp-constituent-updates/fda-moves-second-phase-ai-imported-seafood-pilot-program	FDA Moves into Second Phase of AI Imported Seafood Pilot Program | FDA	FALSE	FALSE		Yes
https://www.fda.gov/science-research/fda-grand-rounds/fda-grand-rounds-synthetic-data-medical-imaging-ai-11142024	FDA Grand Rounds – Synthetic Data for Medical Imaging AI - 11/14/2024 | FDA	FALSE	FALSE		Yes
https://www.fda.gov/media/151514/download	2020-06-30-FDA IT Transcript.pdf	FALSE	FALSE	FDA Internal Communication	Yes
https://www.fda.gov/media/91848/download	Data-Mining-at-FDA---White-Paper.pdf	FALSE	FALSE	FDA Internal Communication	Yes
https://www.fda.gov/media/91848/download	Data-Mining-at-FDA---White-Paper.pdf	FALSE	FALSE	FDA Internal Communication	Yes
https://www.fda.gov/media/142021/download	SCD_Poster_Enterprise_Business_Data_Analytics_SwatiKulkarni.pdf	FALSE	FALSE	External Communications	Yes
https://www.fda.gov/media/151876/download	SCD Event Program_FINAL_v2.pdf	FALSE	FALSE	External Communications	Yes
https://www.fda.gov/media/101761/download	CBER-Post-marketing-Safety-Review-Report.pdf	FALSE	FALSE	Medical Device	Yes
https://www.fda.gov/media/174392/download	2023 Symposium Program - Speaker Bios120423.pdf	FALSE	FALSE	External Communications	Yes
https://www.fda.gov/media/160998/download	FDAs Work to Combat the COVID-19 Pandemic.pdf	FALSE	FALSE		Yes
https://www.fda.gov/media/138041/download	ParenteralProducts.pdf	FALSE	FALSE	Scientific materiels	Yes
https://www.fda.gov/media/155022/download	55626970fnl.pdf	FALSE	FALSE		Yes
https://www.fda.gov/media/183785/download	dr.kinnera_chada-baa_day_2024.pdf	FALSE	FALSE	Scientific materiels	Yes
https://www.fda.gov/media/149502/download	FINAL_2021 FDASciForum_ebinder.pdf	FALSE	FALSE	External Communications	Yes
https://www.fda.gov/media/149504/download	2021_CE Credit_FDA_Science_Forum_Announcement_May 26-27 2021.pdf	FALSE	FALSE	FDA Internal Communication	Yes
https://www.fda.gov/media/183800/download	cber-cder-data-standards-joint-action-plan-v1-7.pdf	FALSE	FALSE		Yes
https://www.fda.gov/media/170714/download	CDRH-Webinar-Device-Software-Functions-Transcript.pdf	FALSE	FALSE	FDA Internal Communication	Yes
https://www.fda.gov/media/162880/download	Clinical-Decision-Support-Software-Transcript.pdf	FALSE	FALSE	FDA Internal Communication	Yes
https://www.fda.gov/media/143078/download	COE-listening-sessions-10-19-2020-slides.pdf	FALSE	FALSE	External Communications	Yes
https://www.fda.gov/media/170399/download	Transcript-CDRH-Learn-MDUFAV-User-Fee-Program.pdf	FALSE	FALSE	FDA Internal Communication	Yes
https://www.fda.gov/media/144566/download	Virtual-Townhall-36-December-9-2020-transcript.pdf	FALSE	FALSE	FDA Internal Communication	Yes
https://www.fda.gov/media/181394/download	pccp-draft-guidance-webinar-aug-2024-slides.pdf	FALSE	FALSE	External Communications	Yes
https://www.fda.gov/media/170328/download	CDRH_Webinar_Premarket_Software_Final Guidance_Printable_Slides.pdf	FALSE	FALSE	External Communications	Yes
https://www.fda.gov/media/144566/download	Virtual-Townhall-36-December-9-2020-transcript.pdf	FALSE	FALSE	FDA Internal Communication	Yes
https://www.fda.gov/media/170403/download	Slides_CDRH_Learn_ Introduction_MDUFA_V.pdf	FALSE	FALSE	Scientific materiels	Yes
https://www.fda.gov/media/180569/download	dhac-2024-cv-raydorsey.pdf	FALSE	FALSE	FDA Internal Communication	Yes
https://www.fda.gov/media/180585/download	dhac-2024-cv-laurastanley.pdf	FALSE	FALSE	FDA Internal Communication	Yes
https://www.fda.gov/media/180584/download	dhac-2024-cv-chevonrariy.pdf	FALSE	FALSE	External Communications	Yes
https://www.fda.gov/media/180567/download	dhac-2024-cv-amibhatt.pdf	FALSE	FALSE	FDA Internal Communication	Yes
https://www.fda.gov/media/166248/download	D1S06-Webb-508.pdf	FALSE	FALSE	External Communications	Yes
https://www.fda.gov/media/134778/download	CDER 2024 Guidance Agenda 2024 Half Year Update_073024.pdf	FALSE	FALSE	FDA Internal Communication	Yes
https://www.fda.gov/media/172540/download	Presenter bio for FDA Omics Days 2023_508c.pdf	FALSE	FALSE	External Communications	Yes
https://www.fda.gov/media/172540/download	Presenter bio for FDA Omics Days 2023_508c.pdf	FALSE	FALSE		Yes
https://www.fda.gov/media/160760/download	GPSDP-072822-FDA-Presentation.pdf	FALSE	FALSE	External Communications	Yes
https://www.fda.gov/media/160252/download	GPSDP-072922-ExecSumm.pdf	FALSE	FALSE	FDA Internal Communication	Yes
https://www.fda.gov/media/160763/download	GPSDP-072822-Presentation-GlennCohen.pdf	FALSE	FALSE		Yes
https://www.fda.gov/media/160252/download	GPSDP-072922-ExecSumm.pdf	FALSE	FALSE		Yes
https://www.fda.gov/media/160251/download	GPSDP-072822-ExecSumm.pdf	FALSE	FALSE	FDA Internal Communication	Yes
https://www.fda.gov/media/160758/download	GPSDP-072822-24HourSummary.pdf	FALSE	FALSE	FDA Internal Communication	Yes
https://www.fda.gov/media/160762/download	GPSDP-072822-Presentation-AdeAdamson.pdf	FALSE	FALSE	External Communications	Yes
https://www.fda.gov/media/157816/download	MDUFA-V-Meeting-Summary-07212021.pdf	FALSE	FALSE	FDA Internal Communication	Yes
https://www.fda.gov/media/157820/download	Stakeholder-Consultation-Summary-06092021.pdf	FALSE	FALSE	FDA Internal Communication	Yes
https://www.fda.gov/media/150627/download	Stakeholder-Meeting-Summary-March-10-2021.pdf	FALSE	FALSE	FDA Internal Communication	Yes
https://www.fda.gov/media/130498/download	Advancing_The_Regulatory_Science_Of_Omics.pdf	FALSE	FALSE	Scientific materiels	Yes
https://www.fda.gov/media/130494/download	Utilizing_Neural_Networks_to_Identify_0.pdf	FALSE	FALSE	Scientific materiels	Yes
https://www.fda.gov/media/167812/download	U Rochester_Student Team-abstract bios_2023 AGRSTC.pdf	FALSE	FALSE	External Communications	Yes
https://www.fda.gov/media/167811/download	2023 AGRSTC Presentations- Agenda-v2.pdf	FALSE	FALSE	FDA Internal Communication	Yes
https://www.fda.gov/media/135893/download	20200309_FDA FTC Workshop_Speaker Bios.pdf	FALSE	FALSE	External Communications	Yes
https://www.fda.gov/media/181449/download	meeting_minutes_-_august_30_2023.pdf	FALSE	FALSE	FDA Internal Communication	Yes
https://www.fda.gov/media/146886/download	FINAL Bi-Annual FDA-Industry Meeting Minutes - March 12 2021.pdf	FALSE	FALSE	FDA Internal Communication	Yes
https://www.fda.gov/media/181446/download	meeting_minutes_-_march_13_2022.pdf	FALSE	FALSE	FDA Internal Communication	Yes
https://www.fda.gov/media/181448/download	meeting_minutes_-_november_17_2023.pdf	FALSE	FALSE	FDA Internal Communication	Yes
https://www.fda.gov/media/181445/download	meeting_minutes_-_december_8_2022.pdf	FALSE	FALSE	FDA Internal Communication	Yes
https://www.fda.gov/media/140837/download	Panel4_PharmaceuticalResearchAndManufacturersOfAmerica.pdf	FALSE	FALSE	External Communications	Yes
https://www.fda.gov/media/153711/download	10-29-21-29-92-53 Bi-Annual FDA-Industry Meeting Minutes - March 12 2021.pdf	FALSE	FALSE	External Communications	Yes
https://www.fda.gov/media/162555/download	OGD FY 2022 New Research Awards OGD FINAL.pdf	FALSE	FALSE	External Communications	Yes
https://www.fda.gov/media/158872/download	Meeting Minutes - BiAnnual Industry Meeting 03.23.2022.pdf	FALSE	FALSE	FDA Internal Communication	Yes
https://www.fda.gov/media/183511/download	meeting_minutes_-_biannual_industry_meeting_08.28.2024.pdf	FALSE	FALSE	FDA Internal Communication	Yes
https://www.fda.gov/media/169580/download	FY21 BAA Contracts Awards.pdf	FALSE	FALSE	Scientific materiels	Yes
https://www.fda.gov/media/173465/download	FY23 BAA Contracts Awards.pdf	FALSE	FALSE	Scientific materiels	Yes
https://www.fda.gov/media/169579/download	FY20 BAA Contracts Awards.pdf	FALSE	FALSE	Scientific materiels	Yes
https://www.fda.gov/media/178306/download	fiscal-year-2024-generic-drug-science-and-research-initiatives-public-workshop-faculty-headshots-bios.pdf	FALSE	FALSE	External Communications	Yes
https://www.fda.gov/media/178473/download	fy-2024-generic-drug-public-workshop-faculty-bios.pdf	FALSE	FALSE	External Communications	Yes
https://www.fda.gov/media/177881/download	fy-2024-gdufa-public-workshop-agenda.pdf	FALSE	FALSE	FDA Internal Communication	Yes
https://www.fda.gov/media/164114/download	20221214_BAA Day 2022-OC ORSI Ms. Shaila Shaheed_508KH.pdf	FALSE	FALSE	External Communications	Yes
https://www.fda.gov/media/164127/download	20221214_BAA Day 2022-OC OWH Dr. Susan Bersoff-Matcha_508KH.pdf	FALSE	FALSE	External Communications	Yes
https://www.fda.gov/media/164056/download	20221214_BAA Day 2022-CDRH Dr. Christina Webber_508KH.pdf	FALSE	FALSE	External Communications	Yes
https://www.fda.gov/media/173559/download	05. Michele Lee-- BAA Day 2023 Presentation.pdf	FALSE	FALSE	External Communications	Yes
https://www.fda.gov/media/173557/download	03. Sam Raney (OGD)-- BAA Day 2023 Presentation.pdf	FALSE	FALSE		Yes
https://www.fda.gov/media/173564/download	09. Joyce Obidi-- BAA Day 2023 Presentation.pdf	FALSE	FALSE	External Communications	Yes
https://www.fda.gov/media/165680/download	D1S05-Slack-508.pdf	FALSE	FALSE	External Communications	Yes
https://www.fda.gov/media/159289/download	FDA Grand Rounds Announcement - Jun 9 2022.pdf	FALSE	FALSE	External Communications	Yes
https://www.fda.gov/media/159289/download	FDA Grand Rounds Announcement - Jun 9 2022.pdf	FALSE	FALSE		Yes
https://www.fda.gov/media/166607/download	FY 2023 GDUFA Public Workshop Agenda .pdf	FALSE	FALSE	FDA Internal Communication	Yes
https://www.fda.gov/media/165834/download	data-standards-joint-action-plan.pdf	FALSE	FALSE	External Communications	Yes
https://www.fda.gov/media/168034/download	Data-Standards-Joint-Action-Plan-20230705-v1-2-FINAL.pdf	FALSE	FALSE	External Communications	Yes
https://www.fda.gov/media/156156/download	Final_Data_Standards_Program_Joint_Action_Plan_v5.4.pdf	FALSE	FALSE	External Communications	Yes
https://www.fda.gov/media/156156/download	Final_Data_Standards_Program_Joint_Action_Plan_v5.4.pdf	FALSE	FALSE		Yes
https://www.fda.gov/media/180870/download	cber-cder_data_standards_joint_action_plan_aug_2024_v1.6_.pdf	FALSE	FALSE	FDA Internal Communication	Yes
https://www.fda.gov/media/178510/download	cber-cder-data-standards-program-joint-action-plan-v1-4_0.pdf	FALSE	FALSE	FDA Internal Communication	Yes
https://www.fda.gov/media/171452/download	Data-Standards-Joint-Action-Plan-20230405-v1-1-FINAL_0.pdf	FALSE	FALSE	FDA Internal Communication	Yes
https://www.fda.gov/media/176436/download	CBER-CDER_Data_Standards_Joint_Action_Plan_20240411_v1.5_FINAL.pdf	FALSE	FALSE	FDA Internal Communication	Yes
https://www.fda.gov/media/163152/download	Data_Standards_Program_Joint_Action_Plan_v5.7_Final.pdf	FALSE	FALSE	FDA Internal Communication	Yes
https://www.fda.gov/media/176311/download	2024-01-18-d1s03-babiskin-v2-stripped.pdf	FALSE	FALSE	External Communications	Yes
https://www.fda.gov/media/172028/download	pilot-program-dqmm-mie-meeting.pdf	FALSE	FALSE	FDA Internal Communication	Yes
https://www.fda.gov/media/155222/download	PEAC-100621-SummaryMinutes.pdf	FALSE	FALSE	FDA Internal Communication	Yes
https://www.fda.gov/media/176440/download	OGD-2023-annual-report.pdf	FALSE	FALSE	Scientific materiels	Yes
https://www.fda.gov/media/166050/download	FY 2024 FDA Budget Summary_508ed_0.pdf	FALSE	FALSE	External Communications	Yes
https://www.fda.gov/media/179066/download	ocqc_presentations_2023-v8-1of1-purchasing-forecasting_s508.pdf	FALSE	FALSE	External Communications	Yes
https://www.fda.gov/media/162828/download	CSDP-110321-SummaryMinutes.pdf	FALSE	FALSE	FDA Internal Communication	Yes
https://www.fda.gov/media/150394/download	2021-GDRS-Agenda-Final.pdf	FALSE	FALSE	FDA Internal Communication	Yes
https://www.fda.gov/media/135003/download	Meeting Minutes 4-23-18.pdf	FALSE	FALSE	FDA Internal Communication	Yes
https://www.fda.gov/media/184882/download	cder-regulatory-newsletter-2024.pdf	FALSE	FALSE	FDA Internal Communication	Yes
https://www.fda.gov/media/181510/download	Regulatory Newsletter- August 7 2024.pdf	FALSE	FALSE	FDA Internal Communication	Yes
https://www.fda.gov/media/181118/download	FDA-Omics-Days-2024_Full-Agenda_Public_v03.pdf	FALSE	FALSE	FDA Internal Communication	Yes
https://www.fda.gov/media/161232/download	PEAC-07122022-Transcript.pdf	FALSE	FALSE	FDA Internal Communication	Yes
https://www.fda.gov/media/123883/download	2019 Americas_Got_RS_Talent_Comp_winning_team_abstract and bios.pdf	FALSE	FALSE	FDA Internal Communication	Yes
https://www.fda.gov/media/129585/download	Rienk Pypstra_LPAD_Industry Comments.pdf	FALSE	FALSE	FDA Internal Communication	Yes
https://www.fda.gov/media/130403/download	GonzalezD_FDA_PrecisionDosing_Workshop_8.8.2019 for posting.pdf	FALSE	FALSE	External Communications	Yes
https://www.fda.gov/media/130412/download	PeckDrug Development to Enable Precision Dosing v2.pdf	FALSE	FALSE	External Communications	Yes
https://www.fda.gov/media/144113/download	ODP 110920 Transcript.pdf	FALSE	FALSE	FDA Internal Communication	Yes
https://www.fda.gov/media/144113/download	ODP 110920 Transcript.pdf	FALSE	FALSE	FDA Internal Communication	Yes
Department of Health and Human Services (HHS) Food and Drug Administration (FDA) Center for Devices and Radiological Health (CDRH) Office of Science and Engineering Laboratories (OSEL) Position Title: Electromagnetic Laboratory and Modeling Research (Staff Fellow) Location: Silver Spring, Maryland Application Period: September 24, 2021 through October 24, 2021 Salary Range: $87,198 - $134,798 (co…	dgmpac-2024-cv-edwardray.pdf	FALSE	FALSE	External Communications	Yes
https://www.fda.gov/media/112443/download	America_s-Got-Regulatory-Science-Talent-Competition-Winners-Presentations-at-FDA-2018-Agenda.pdf	FALSE	FALSE	External Communications	Yes
https://www.fda.gov/media/112451/download	America_s-Got-Regulatory-Science-Talent-Competition-Winners-Presentations-at-FDA-2018-Abstracts-and-Bios.pdf	FALSE	FALSE	External Communications	Yes
https://www.fda.gov/media/132612/download	Session 3. Charles-Fisher_Unlearn. AI.pdf	FALSE	FALSE	External Communications	Yes
https://www.fda.gov/media/132616/download	Session 4. Cartier Esham_Bio.pdf	FALSE	FALSE	External Communications	Yes
https://www.fda.gov/media/173868/download	D1S06-Maxfield-v2-STRIPPED.pdf	FALSE	FALSE	FDA Internal Communication	Yes
https://www.fda.gov/media/174044/download	BsUFA III Regulatory Science Pilot Program_Roundtable Discussion Summary Report_Final.pdf	FALSE	FALSE	FDA Internal Communication	Yes
https://www.fda.gov/media/173868/download	D1S06-Maxfield-v2-STRIPPED.pdf	FALSE	FALSE	FDA Internal Communication	Yes
https://www.fda.gov/media/174044/download	BsUFA III Regulatory Science Pilot Program_Roundtable Discussion Summary Report_Final.pdf	FALSE	FALSE	FDA Internal Communication	Yes
https://www.fda.gov/media/112497/download	Medical-Device-Safety-Action-Plan--Protecting-Patients--Promoting-Public-Health-(PDF).pdf	FALSE	FALSE	Medical Device	Yes
https://www.fda.gov/media/182567/download	bci-workshop-transcript.pdf	FALSE	FALSE	FDA Internal Communication	Yes
https://www.fda.gov/media/177597/download	d3s04-longman-bous-baillargeon-v2.pdf	FALSE	FALSE	FDA Internal Communication	Yes
https://www.fda.gov/media/184087/download	DHAC-112024-Presentation-GE-Healthcare.pdf	FALSE	FALSE	Medical Device	Yes
https://www.fda.gov/media/183554/download	DHAC-112024-112124-Agenda.pdf	FALSE	FALSE	FDA Internal Communication	Yes
https://www.fda.gov/media/185100/download	dhac-112024-transcript.pdf	FALSE	FALSE	FDA Internal Communication	Yes
https://www.fda.gov/media/178433/download	4.25_workshop_quantmed_coe_all_slides.pdf	FALSE	FALSE	External Communications	Yes
https://www.fda.gov/media/171801/download	2023 Getting the Dosage Right _Bios_Day 2 .pdf	FALSE	FALSE	External Communications	Yes
https://www.fda.gov/media/177807/download	fda-mcersi-guidance-workshop-bios_0.pdf	FALSE	FALSE	External Communications	Yes
https://www.fda.gov/media/162863/download	MDP-2022-Curriculum-Vitae-Bradford-Spring.pdf	FALSE	FALSE	FDA Internal Communication	Yes
https://www.fda.gov/media/115993/download	ADEPT-5-Final-Agenda.pdf	FALSE	FALSE	FDA Internal Communication	Yes
https://www.fda.gov/media/176601/download	tomar_clinical_trial_foundations_508.pdf	FALSE	FALSE	Medical Device	Yes
https://www.fda.gov/media/176461/download	rdd_2024_final_rev.pdf	FALSE	FALSE	External Communications	Yes
https://www.fda.gov/media/166991/download	D1S11-Xu.pdf	FALSE	FALSE	FDA Internal Communication	Yes
https://www.fda.gov/media/166985/download	D1S06-Kozak.pdf	FALSE	FALSE	External Communications	Yes
https://www.fda.gov/media/184418/download	d2s07-wang-v2-stripped_508.pdf	FALSE	FALSE	FDA Internal Communication	Yes
https://www.fda.gov/media/166579/download	D1S11-Ballard.pdf	FALSE	FALSE	FDA Internal Communication	Yes
https://www.fda.gov/media/173773/download	pet-drug-workshop-bios.pdf	FALSE	FALSE	External Communications	Yes
https://www.fda.gov/media/159210/download	FY22-GDUFA-Public-Workshop-Transcript.pdf	FALSE	FALSE	External Communications	Yes
https://www.fda.gov/media/157537/download	FY22 GDUFA Public Workshop - Final Agenda (2)_0.pdf	FALSE	FALSE	External Communications	Yes
https://www.fda.gov/media/134934/download	2019 DARS Annual Report.pdf	FALSE	FALSE	FDA Internal Communication	Yes
https://www.fda.gov/media/173397/download	D2S10-Raney-v2-STRIPPED.pdf	FALSE	FALSE	FDA Internal Communication	Yes
https://www.fda.gov/media/173397/download	D2S10-Raney-v2-STRIPPED.pdf	FALSE	FALSE	FDA Internal Communication	Yes
https://www.fda.gov/media/183214/download	fdora_2505_final_report_508ed.pdf	FALSE	FALSE	FDA Internal Communication	Yes
https://www.fda.gov/media/174985/download	fda_annual_2023_student_scientific_research_day_student_abstract_listing_book_final_508.pdf	FALSE	FALSE	Medical Device	Yes
https://www.fda.gov/media/164290/download	NARMS-Technical-Workship-Transcript.pdf	FALSE	FALSE	External Communications	Yes
https://www.fda.gov/media/166138/download	D1S09-1-Limoli-508.pdf	FALSE	FALSE	FDA Internal Communication	Yes
https://www.fda.gov/media/171426/download	SBIA-NITs-Workshop-2023-Agenda-v11.pdf	FALSE	FALSE	FDA Internal Communication	Yes
https://www.fda.gov/media/142409/download	MeetingReportofKeyThemesandCommentsJune2020final 09152020.pdf	FALSE	FALSE	FDA Internal Communication	Yes
https://www.fda.gov/media/167881/download	RDP-2023-CurriculumVitae-SusanAscher.pdf	FALSE	FALSE	External Communications	Yes
https://www.fda.gov/media/167881/download	RDP-2023-CurriculumVitae-SusanAscher.pdf	FALSE	FALSE	External Communications	Yes
https://www.fda.gov/media/156827/download	FY2021_GDUFA_Science_and_Research_Bibliography_Report_Presentations.pdf	FALSE	FALSE	FDA Internal Communication	Yes
https://www.fda.gov/media/165314/download	FY2022_GDUFA_Science_and_Research_Bibliography_Report_Presentations.pdf	FALSE	FALSE	FDA Internal Communication	Yes
https://www.fda.gov/media/184201/download	ndp-2024-cv-sarahlisanby.pdf	FALSE	FALSE	FDA Internal Communication	Yes
https://www.fda.gov/media/161003/download	FDA Signs CC with Ecuador - OGPS Statement Aug 18 2022.pdf	FALSE	FALSE	External Communications	Yes
https://www.fda.gov/media/105541/download	VRBPAC-Curriculum-Vitae-Jay-Portnoy-2025.pdf	FALSE	FALSE	FDA Internal Communication	Yes
https://www.fda.gov/media/149334/download	COVID-19-South-Korea-Response.pdf	FALSE	FALSE	External Communications	Yes
https://www.fda.gov/media/148912/download	2021_FDASciForum_Poster_shared.pdf	FALSE	FALSE	Medical Device	Yes
https://www.fda.gov/media/143081/download	DDTBMQ000105-Determination-Letter.pdf	FALSE	FALSE	FDA Internal Communication	Yes
https://www.fda.gov/media/149177/download	science poster 2021_rnn pkpd_xliuywang.pdf	FALSE	FALSE	Medical Device	Yes
https://www.fda.gov/media/144084/download	FasterCures MDUFA V Public Meeting Presentation.pdf	FALSE	FALSE	External Communications	Yes
https://www.fda.gov/media/173905/download	Discussion-Paper-Pulse-Oximeter-Devices.pdf	FALSE	FALSE	FDA Internal Communication	Yes
https://www.fda.gov/media/165447/download	ActivitiesImportedSeafoofSafety-02172023-1323.pdf	FALSE	FALSE	FDA Internal Communication	Yes
https://www.fda.gov/media/171981/download	CV- Eric Peterson_3_14_23.pdf	FALSE	FALSE	FDA Internal Communication	Yes
https://www.fda.gov/media/148471/download	2020 OSE Annual Report FINAL-508-logo.pdf	FALSE	FALSE	FDA Internal Communication	Yes
https://www.fda.gov/media/124681/download	CDER-Drug-Safety-Priorities-2018_1.pdf	FALSE	FALSE	FDA Internal Communication	Yes
https://www.fda.gov/media/157192/download	FY23 CJ_Final Draft_508 Compliant_04062022.pdf	FALSE	FALSE	FDA Internal Communication	Yes
https://www.fda.gov/media/168634/download	Final 2022 OSE Annual Report REVISED VI Edits 5.30.23.pdf	FALSE	FALSE	FDA Internal Communication	Yes
https://www.fda.gov/media/128429/download	ComplianceAnnualReport_06.26.2019.pdf	FALSE	FALSE	FDA Internal Communication	Yes
https://www.fda.gov/media/128429/download	ComplianceAnnualReport_06.26.2019.pdf	FALSE	FALSE	FDA Internal Communication	Yes
https://www.fda.gov/media/176281/download	osi-annual-report-2023.pdf	FALSE	FALSE	FDA Internal Communication	Yes
https://www.fda.gov/media/100299/download	CDRH-regulatory-science-priorities-(FY2017).pdf	FALSE	FALSE	FDA Internal Communication	Yes
https://www.fda.gov/media/175147/download	fy2024_sbf_slide_deck.pdf	FALSE	FALSE	FDA Internal Communication	Yes
https://www.fda.gov/media/135078/download	FY 2021 CJ Final.pdf	FALSE	FALSE	FDA Internal Communication	Yes
https://www.fda.gov/media/80707/download	FY2019 CJ Executive Summary.pdf	FALSE	FALSE	FDA Internal Communication	Yes
https://www.fda.gov/media/149883/download	PresidentsFY2022BudgetRequestOverviewKeyAccomplishments06072021.pdf	FALSE	FALSE	FDA Internal Communication	Yes
https://www.fda.gov/media/80707/download	FY2019 CJ Executive Summary.pdf	FALSE	FALSE	FDA Internal Communication	Yes
https://www.fda.gov/media/179543/download	guidance-ldt-secg.pdf	FALSE	FALSE	FDA Internal Communication	Yes
https://www.fda.gov/media/138371/download	EUA-CLEW-CLEWICU-Patients.pdf	FALSE	FALSE	External Communications	Yes
https://www.fda.gov/media/178972/download	global_update_newsletter_may_2024.pdf	FALSE	FALSE	External Communications	Yes
https://www.fda.gov/media/181176/download	1231a.72_fda.hfp_.ossrp_.drap_05.13.2024.pdf	FALSE	FALSE	FDA Internal Communication	Yes
https://www.fda.gov/media/166182/download	FY24 CJ Online Version.pdf	FALSE	FALSE	FDA Internal Communication	Yes
https://www.fda.gov/media/162777/download	Opioid Devices Workshop Background Materials.pdf	FALSE	FALSE	Medical Device	Yes
https://www.fda.gov/media/184636/download	sbf25_slide_deck.pdf	FALSE	FALSE	FDA Internal Communication	Yes
https://www.fda.gov/media/161006/download	FDA Signs CC with Ecuador - OGPS Statement.pdf	FALSE	FALSE	External Communications	Yes
https://www.fda.gov/media/163086/download	FDA Cybersecurity Modernization Action Plan.pdf	FALSE	FALSE	FDA Internal Communication	Yes
https://www.fda.gov/media/149616/download	FDA FY 2022 CJ.pdf	FALSE	FALSE	FDA Internal Communication	Yes
https://www.fda.gov/media/149616/download	FDA FY 2022 CJ.pdf	FALSE	FALSE	FDA Internal Communication	Yes
https://www.fda.gov/media/119197/download	CDER-Office-of-Surveillance-and-Epidemiology-2018-Update.pdf	FALSE	FALSE	FDA Internal Communication	Yes
https://www.fda.gov/media/142455/download	EUA-COViage-patients-2.pdf	FALSE	FALSE	External Communications	Yes
https://www.fda.gov/media/160550/download	Transcript NCTR Day 1_final508.pdf	FALSE	FALSE	External Communications	Yes
https://www.fda.gov/media/152735/download	DBP Battery and Safety (Staff Fellow).pdf	FALSE	FALSE	FDA Internal Communication	Yes
https://www.fda.gov/media/152735/download	DBP Battery and Safety (Staff Fellow).pdf	FALSE	FALSE	FDA Internal Communication	Yes
https://www.fda.gov/media/160712/download	Global Update - August 2022.pdf	FALSE	FALSE	FDA Internal Communication	Yes
https://www.fda.gov/media/185225/download	it_operating_plan_2025_refresh_full_pdf_vf.pdf	FALSE	FALSE	FDA Internal Communication	Yes
https://www.fda.gov/media/162399/download	BPAC-Curriculum-Vitae-Richard-Scanlan-2024.pdf	FALSE	FALSE	FDA Internal Communication	Yes
https://www.fda.gov/media/162399/download	BPAC-Curriculum-Vitae-Richard-Scanlan-2024.pdf	FALSE	FALSE	FDA Internal Communication	Yes
https://www.fda.gov/media/173908/download	Data-Standards-Joint-Action-Plan-v1.3.pdf	FALSE	FALSE	FDA Internal Communication	Yes
https://www.fda.gov/media/122837/download	oncology-center-excellence-2018-annual-report-04.10.19_3.pdf	FALSE	FALSE	FDA Internal Communication	Yes
https://www.fda.gov/media/111966/download	Public-Workshop---Ophthalmic-Digital-Health--October-23--2017---Transcript.pdf	FALSE	FALSE	Medical Device	Yes
https://www.fda.gov/media/181020/download	fda-omics-days-2024_agenda.pdf	FALSE	FALSE	External Communications	Yes
https://www.fda.gov/media/167849/download	Global Update Newsletter - May 2023.pdf	FALSE	FALSE	FDA Internal Communication	Yes
https://www.fda.gov/media/153121/download	DBP-Electrical-Biomedical-StaffFellow-multiplepositions.pdf	FALSE	FALSE	FDA Internal Communication	Yes
https://www.fda.gov/media/179793/download	fy2024_wosbf_slide_deck_508ed.pdf	FALSE	FALSE	FDA Internal Communication	Yes
https://www.fda.gov/media/154985/download	Credibility-Modeling-Guidance.pdf	FALSE	FALSE	Medical Device	Yes
https://www.fda.gov/media/153549/download	OSEL_DIDSR-DeputyDivisionDirector-11-19-21.pdf	FALSE	FALSE	FDA Internal Communication	Yes
https://www.fda.gov/media/147239/download	Annual Report-4-7-2021-v2.pdf	FALSE	FALSE	FDA Internal Communication	Yes
https://www.fda.gov/media/168746/download	508 - FDA Science Day 2023.pdf	FALSE	FALSE	Scientific materiels	Yes
https://www.fda.gov/media/178174/download	ots-2023-annual-report.pdf	FALSE	FALSE	FDA Internal Communication	Yes
https://www.fda.gov/media/150317/download	20221219-DODAC-CV-Weng-Christina.pdf	FALSE	FALSE	External Communications	Yes
https://www.fda.gov/media/149838/download	IFSS Full Roadmap April2022.pdf	FALSE	FALSE	External Communications	Yes
https://www.fda.gov/media/149834/download	IFSS Full Roadmap April2022 1.pdf	FALSE	FALSE	External Communications	Yes
https://www.fda.gov/media/175861/download	artdp-2024-curriculum-vitae-nareshpunjabi.pdf	FALSE	FALSE	External Communications	Yes
https://www.fda.gov/media/146765/download	Global Update_March_2021.pdf	FALSE	FALSE	FDA Internal Communication	Yes
https://www.fda.gov/media/175861/download	artdp-2024-curriculum-vitae-nareshpunjabi.pdf	FALSE	FALSE	External Communications	Yes
https://www.fda.gov/media/172420/download	Weng-Christina-CV-2023.pdf	FALSE	FALSE	External Communications	Yes
https://www.fda.gov/media/140685/download	ODP-2020-Curriculum-Vitae-Lama-AlAswad.pdf	FALSE	FALSE	External Communications	Yes
https://www.fda.gov/media/141332/download	GHPUDP-2023-Curriculum-Vitae-William-Jarvis.pdf	FALSE	FALSE	External Communications	Yes
https://www.fda.gov/media/146023/download	Global Monthly Update_Sept-2020_508ed_0.pdf	FALSE	FALSE	FDA Internal Communication	Yes
https://www.fda.gov/media/155005/download	OSEL _ DBP-Deputy-Division-Director.pdf	FALSE	FALSE	FDA Internal Communication	Yes
https://www.fda.gov/media/149525/download	FY 2021 FDA Operating Plan Narrative.pdf	FALSE	FALSE	FDA Internal Communication	Yes
https://www.fda.gov/media/168759/download	FDA Science Forum Poster v3_508ed.pdf	FALSE	FALSE	Scientific materiels	Yes
https://www.fda.gov/media/158836/download	Minutes_SAB 2022 v3.pdf	FALSE	FALSE	FDA Internal Communication	Yes
https://www.fda.gov/media/126006/download	039_Legacy Transition Status Update Response 05202018.pdf	FALSE	FALSE	External Communications	Yes
https://www.fda.gov/media/174979/download	updated_fda_annual_2023_student_scientific_research_day_student_abstract_listing_book_final_2.pdf	FALSE	FALSE	Scientific materiels	Yes
https://www.fda.gov/media/158526/download	OMDRHO 2022 Virtual Conference Agenda Jun 2 2022.pdf	FALSE	FALSE	FDA Internal Communication	Yes
https://www.fda.gov/media/163514/download	FY 23 New _ OCEA _ DCEA 3 Division Director _ Dec 15 closing date T-21 Page.pdf	FALSE	FALSE	FDA Internal Communication	Yes
https://www.fda.gov/media/152736/download	DBP Staff Fellow_EM Lab _ Modeling (rev).pdf	FALSE	FALSE	FDA Internal Communication	Yes
https://www.fda.gov/media/179795/download	51956457dft_ichm14_general_principles_on_plan_design_and_analysis_of_pharmacoepidemiological_studies_that_utilize_real-world.pdf	FALSE	FALSE	External Communications	Yes
https://www.fda.gov/media/156623/download	New FY 22 _ OSEL _ DBP _ Wearables Staff Fellow _ CS Approved.pdf	FALSE	FALSE	FDA Internal Communication	Yes
https://www.fda.gov/media/170880/download	FDA Annual 2023 Student Scientific Research Day_Student Abstract Listing Book final_0.pdf	FALSE	FALSE	Medical Device	Yes
https://www.fda.gov/media/175410/download	sharing_data_through_the_fda_expertise_508.pdf	FALSE	FALSE	External Communications	Yes
https://www.fda.gov/media/167140/download	Meeting minutes_SAB 2023_final.pdf	FALSE	FALSE	External Communications	Yes
https://www.fda.gov/media/171351/download	FDA Annual 2023 Student Scientific Research Day_Student Abstract Listing Book final_2.pdf	FALSE	FALSE	Medical Device	Yes
https://www.fda.gov/media/170863/download	FDA Annual 2023 Student Scientific Research Day_Student Abstract Listing Book final.pdf	FALSE	FALSE	Medical Device	Yes
https://www.fda.gov/media/175559/download	rdd_2024_final_0.pdf	FALSE	FALSE		Yes
https://www.fda.gov/media/124771/download	Gary L Kreps.pdf	FALSE	FALSE		Yes
https://www.fda.gov/media/181744/download	lee_brian_p._-_cv_2024.pdf	FALSE	FALSE		Yes
https://www.fda.gov/media/144081/download	AMA MDUFA V Public Meeting Presentation.pdf	FALSE	FALSE		Yes
https://www.fda.gov/media/159825/download	OCET Research Scientist_508.pdf	FALSE	FALSE		Yes
https://www.fda.gov/media/165797/download	Revised _ FY 23 _ OCEA SR Data Engineer _ CURES _ CDRH Jobs Page and LinkedIn.pdf	FALSE	FALSE		Yes
https://www.fda.gov/media/132989/download	NewEraPublicMeetingTranscript_AMBreakout_TechEnabledTraceability.pdf	FALSE	FALSE		Yes
https://www.fda.gov/media/175084/download	cures_announcement_-_core_data_scientist_-_final_.pdf	FALSE	FALSE		Yes
https://www.fda.gov/media/148623/download	FINAL minutes_SAB 2021 v2 508.pdf	FALSE	FALSE		Yes
https://www.fda.gov/media/145372/download	Meeting minutes 10-7-19.pdf	FALSE	FALSE		Yes
https://www.fda.gov/media/183510/download	rebo_elizabeth_-_cv_2024.pdf	FALSE	FALSE		Yes
https://www.fda.gov/media/159825/download	OCET Research Scientist_508.pdf	FALSE	FALSE		Yes
https://www.fda.gov/media/117214/download	PedMedDevDev-transcript-day-1_0.pdf	FALSE	FALSE		Yes
https://www.fda.gov/media/133010/download	NewEraPublicMeetingTranscript_PMBreakoutTechEnabledTraceability.pdf	FALSE	FALSE		Yes
https://www.fda.gov/media/132989/download	NewEraPublicMeetingTranscript_AMBreakout_TechEnabledTraceability.pdf	FALSE	FALSE		Yes
https://www.fda.gov/media/159824/download	OCET Research Engineer_508.pdf	FALSE	FALSE		Yes
https://www.fda.gov/media/165835/download	Revised _ FY 23 OCEA _ SR Data Scientist _ CURES _ CDRH Jobs Page _ LinkedIn.pdf	FALSE	FALSE		Yes
https://www.fda.gov/media/181744/download	lee_brian_p._-_cv_2024.pdf	FALSE	FALSE		Yes
https://www.fda.gov/media/171559/download	Speaker and Panelist Booklet_FNIH-NCI-FDA Ultra-Rare Cancer Drug Development PPP Transparency Meeting.pdf	FALSE	FALSE		Yes
https://www.fda.gov/media/165383/download	FY 23 _ OCEA SR Data Engineer _ CURES _ CDRH Jobs Page and LinkedIn.pdf	FALSE	FALSE		Yes
https://www.fda.gov/media/140577/download	MDP-2020-Curriculum-Vitae-Brad-Spring.pdf	FALSE	FALSE		Yes
https://www.fda.gov/media/146888/download	Title 21_OSEL DBP Assistant Director.pdf	FALSE	FALSE		Yes
https://www.fda.gov/media/130903/download	RDP-2019-Curriculum-Vitae-Yulei-Jiang.pdf	FALSE	FALSE		Yes
https://www.fda.gov/media/181889/download	final_cures_supervisory_associate_director_for_real_world_evidence_analytics_supervisory_physican_band_f_omp_io.pdf	FALSE	FALSE		Yes
https://www.fda.gov/media/133010/download	NewEraPublicMeetingTranscript_PMBreakoutTechEnabledTraceability.pdf	FALSE	FALSE		Yes
https://www.fda.gov/media/180005/download	brief-summary-july-2024.pdf	FALSE	FALSE		Yes
https://www.fda.gov/media/175525/download	RDD_2024_FINAL.pdf	FALSE	FALSE		Yes
https://www.fda.gov/media/180629/download	cber_t21_job_announcement_obpv.iod_associate_director_for_advanced_technologies_ad-0301-band_e_0.pdf	FALSE	FALSE		Yes
https://www.fda.gov/media/112686/download	Challenge-Questions.pdf	FALSE	FALSE		Yes
https://www.fda.gov/media/185337/download	external_trifold_brochure_2025_final.pdf	FALSE	FALSE		Yes
https://www.fda.gov/media/175425/download	how_to_do_business_with_fda_508.pdf	FALSE	FALSE		Yes
https://www.fda.gov/media/145761/download	ODP-2020-Curriculum-Vitae-Emily-Chew_0.pdf	FALSE	FALSE		Yes
https://www.fda.gov/media/171893/download	Jacobs-Paula-CV-July-2023.pdf	FALSE	FALSE		Yes
https://www.fda.gov/media/160931/download	TranscriptWebinarFoodFacilityRegistratio-8112022.pdf	FALSE	FALSE		Yes
https://www.fda.gov/media/168358/download	2023 FDA Science Forum Agenda Final_revised2.pdf	FALSE	FALSE		Yes
https://www.fda.gov/media/174314/download	SCD Poster_revised-final.pdf	FALSE	FALSE		Yes
https://www.fda.gov/media/146001/download	UCM654782.pdf	FALSE	FALSE		Yes
https://www.fda.gov/media/156184/download	OSEL DIDSR Combined SF Recruit (AIMID).pdf	FALSE	FALSE		Yes
https://www.fda.gov/media/182779/download	rothe_pravin_cv_2024.pdf	FALSE	FALSE		Yes
https://www.fda.gov/media/175559/download	rdd_2024_final_0.pdf	FALSE	FALSE		Yes
https://www.fda.gov/media/113224/download	Biographies---SMART-Workshop.pdf	FALSE	FALSE		Yes
https://www.fda.gov/media/177565/download	final_cures_vacancy_ots_ocs_division_director_supervisory_computer_scientist_band_f.pdf	FALSE	FALSE		Yes
https://www.fda.gov/media/182794/download	14-2024_scdt_poster_tomasdrgon.pdf	FALSE	FALSE		Yes
https://www.fda.gov/media/173142/download	FINAL_CURES_Science Policy Analyst_Band D_OND_ODES_DBIRBD.pdf	FALSE	FALSE		Yes
https://www.fda.gov/media/130907/download	RDP-2018-Curriculum-Vitae-Grace-Kim.pdf	FALSE	FALSE		Yes
https://www.fda.gov/media/144931/download	About iCAN 7-7-2020.pdf	FALSE	FALSE		Yes
https://www.fda.gov/media/171343/download	CFSAN Title 21 Announcement OAO Supv Math Stat (final).pdf	FALSE	FALSE		Yes
https://www.fda.gov/media/176641/download	jacobs-paula-cv-feb-2024.pdf	FALSE	FALSE		Yes
https://www.fda.gov/media/173841/download	Thomas.pdf	FALSE	FALSE		Yes
https://www.fda.gov/media/149009/download	Transcript_clean version_LK.pdf	FALSE	FALSE		Yes
https://www.fda.gov/media/173088/download	FY24+BAA+Notice+v2.0.pdf	FALSE	FALSE		Yes
https://www.fda.gov/media/150153/download	MIDAC-20220303-CV-JacobsPaula.pdf	FALSE	FALSE		Yes
https://www.fda.gov/media/115124/download	Public-Meeting---Pediatric-Medical-Device-Development---August-13-14--2018--FDA-White-Oak-Campus---Speaker-Bios.pdf	FALSE	FALSE		Yes
https://www.fda.gov/media/171090/download	17_PrecisionFDA_Crowdsourcing_Addresses_Veteran_Health_Needs_While_Advancing_the_Science_of_Real_World_Data.pdf	FALSE	FALSE		Yes
https://www.fda.gov/media/171122/download	17_PrecisionFDA_Crowdsourcing_Addresses_Veteran_Health_Needs_While_Advancing_the_Science_of_Real_World_Data_0.pdf	FALSE	FALSE		Yes
https://www.fda.gov/media/152737/download	DBP Staff Fellow_multiple positions (rev).pdf	FALSE	FALSE		Yes
https://www.fda.gov/media/133856/download	PSCP-20220301-CV-RothePravin.pdf	FALSE	FALSE		Yes
https://www.fda.gov/media/177555/download	the-brief-summary-april-2024.pdf	FALSE	FALSE		Yes
https://www.fda.gov/media/169429/download	OND-ARC-Anniversary-Update-Report-230706.pdf	FALSE	FALSE		Yes
https://www.fda.gov/media/177974/download	fy_2023_gdufa_performance_report_508.pdf	FALSE	FALSE		Yes
https://www.fda.gov/media/160621/download	21_Scientific_Computing_Successes.pdf	FALSE	FALSE		Yes
https://www.fda.gov/media/168703/download	FDA_Science_Forum_Poster_Final_508ed_0.pdf	FALSE	FALSE		Yes
https://www.fda.gov/media/171091/download	19_Scientific_Review_Alignment_and_Knowledge_Gap_Analysis_in_Data_Multiverse.pdf	FALSE	FALSE		Yes
https://www.fda.gov/media/183069/download	ost_-_dhcoe_-_generative_ai_-_cures_-_band_d_-_final.pdf	FALSE	FALSE		Yes
https://www.fda.gov/media/184110/download	title_21_joa_oro.iod_artificial_intelligence_specialist_ad-301-e.pdf	FALSE	FALSE		Yes
https://www.fda.gov/media/105600/download	CTGTAC-Curriculum-Vitae-Joseph-C-Wu-2024.pdf	FALSE	FALSE		Yes
https://www.fda.gov/media/178640/download	cder-fy-2023-gdufa-science-research-report.pdf	FALSE	FALSE		Yes
https://www.fda.gov/media/154861/download	NewEraSummitEcommerc-Day3-10212021-Transcript_0.pdf	FALSE	FALSE		Yes
https://www.fda.gov/media/159232/download	Liu CV 2023.pdf	FALSE	FALSE		Yes
https://www.fda.gov/media/179057/download	weisman-david-cv-2024.pdf	FALSE	FALSE		Yes
		FALSE	FALSE
		FALSE	FALSE
		FALSE	FALSE
		FALSE	FALSE
		FALSE	FALSE
		FALSE	FALSE
		FALSE	FALSE
		FALSE	FALSE
		FALSE	FALSE
		FALSE	FALSE
		FALSE	FALSE
		FALSE	FALSE
		FALSE	FALSE
		FALSE	FALSE
		FALSE	FALSE
		FALSE	FALSE
		FALSE	FALSE
		FALSE	FALSE
		FALSE	FALSE
		FALSE	FALSE
		FALSE	FALSE
		FALSE	FALSE
		FALSE	FALSE
		FALSE	FALSE
		FALSE	FALSE
		FALSE	FALSE
		FALSE	FALSE
		FALSE	FALSE
		FALSE	FALSE
		FALSE	FALSE
		FALSE	FALSE
		FALSE	FALSE
		FALSE	FALSE
		FALSE	FALSE
		FALSE	FALSE
		FALSE	FALSE
		FALSE	FALSE
		FALSE	FALSE
		FALSE	FALSE
		FALSE	FALSE
		FALSE	FALSE
		FALSE	FALSE
		FALSE	FALSE
		FALSE	FALSE
		FALSE	FALSE
		FALSE	FALSE
		FALSE	FALSE
		FALSE	FALSE
		FALSE	FALSE
		FALSE	FALSE
		FALSE	FALSE
		FALSE	FALSE
		FALSE	FALSE
		FALSE	FALSE
		FALSE	FALSE
		FALSE	FALSE
		FALSE	FALSE
		FALSE	FALSE
		FALSE	FALSE
		FALSE	FALSE
		FALSE	FALSE
		FALSE	FALSE
		FALSE	FALSE
		FALSE	FALSE
		FALSE	FALSE
		FALSE	FALSE
		FALSE	FALSE
		FALSE	FALSE
		FALSE	FALSE
		FALSE	FALSE
		FALSE	FALSE
		FALSE	FALSE
		FALSE	FALSE
		FALSE	FALSE
		FALSE	FALSE
		FALSE	FALSE
		FALSE	FALSE
		FALSE	FALSE
		FALSE	FALSE
		FALSE	FALSE
		FALSE	FALSE
		FALSE	FALSE
		FALSE	FALSE
		FALSE	FALSE
		FALSE	FALSE
		FALSE	FALSE
		FALSE	FALSE
		FALSE	FALSE
		FALSE	FALSE
		FALSE	FALSE
		FALSE	FALSE
		FALSE	FALSE
		FALSE	FALSE
		FALSE	FALSE
		FALSE	FALSE
		FALSE	FALSE
		FALSE	FALSE
		FALSE	FALSE
		FALSE	FALSE
		FALSE	FALSE
		FALSE	FALSE
		FALSE	FALSE
		FALSE	FALSE
		FALSE	FALSE
		FALSE	FALSE
		FALSE	FALSE
		FALSE	FALSE
		FALSE	FALSE
		FALSE	FALSE
		FALSE	FALSE
		FALSE	FALSE
		FALSE	FALSE
		FALSE	FALSE
		FALSE	FALSE
		FALSE	FALSE
		FALSE	FALSE
		FALSE	FALSE
		FALSE	FALSE
		FALSE	FALSE
		FALSE	FALSE
		FALSE	FALSE
		FALSE	FALSE
		FALSE	FALSE
		FALSE	FALSE
		FALSE	FALSE
		FALSE	FALSE
		FALSE	FALSE
		FALSE	FALSE
		FALSE	FALSE
		FALSE	FALSE
		FALSE	FALSE
		FALSE	FALSE
		FALSE	FALSE
		FALSE	FALSE
		FALSE	FALSE
		FALSE	FALSE
		FALSE	FALSE
		FALSE	FALSE
		FALSE	FALSE
		FALSE	FALSE
		FALSE	FALSE
		FALSE	FALSE
		FALSE	FALSE
		FALSE	FALSE
		FALSE	FALSE
		FALSE	FALSE
		FALSE	FALSE
		FALSE	FALSE
		FALSE	FALSE
		FALSE	FALSE
		FALSE	FALSE
		FALSE	FALSE
		FALSE	FALSE
		FALSE	FALSE
		FALSE	FALSE
		FALSE	FALSE
		FALSE	FALSE
		FALSE	FALSE
		FALSE	FALSE
		FALSE	FALSE
		FALSE	FALSE
		FALSE	FALSE
		FALSE	FALSE
		FALSE	FALSE
		FALSE	FALSE
		FALSE	FALSE
		FALSE	FALSE
		FALSE	FALSE
		FALSE	FALSE
		FALSE	FALSE
		FALSE	FALSE
		FALSE	FALSE
		FALSE	FALSE
		FALSE	FALSE
		FALSE	FALSE
		FALSE	FALSE
		FALSE	FALSE
		FALSE	FALSE
		FALSE	FALSE
		FALSE	FALSE
		FALSE	FALSE
		FALSE	FALSE
		FALSE	FALSE
		FALSE	FALSE
		FALSE	FALSE
		FALSE	FALSE
		FALSE	FALSE
		FALSE	FALSE
		FALSE	FALSE
		FALSE	FALSE
		FALSE	FALSE
		FALSE	FALSE
		FALSE	FALSE
		FALSE	FALSE
		FALSE	FALSE
		FALSE	FALSE
		FALSE	FALSE
		FALSE	FALSE
		FALSE	FALSE
		FALSE	FALSE
		FALSE	FALSE
		FALSE	FALSE
		FALSE	FALSE
		FALSE	FALSE
		FALSE	FALSE
		FALSE	FALSE
		FALSE	FALSE
		FALSE	FALSE
		FALSE	FALSE
		FALSE	FALSE
		FALSE	FALSE
		FALSE	FALSE
		FALSE	FALSE
		FALSE	FALSE
		FALSE	FALSE
		FALSE	FALSE
		FALSE	FALSE
		FALSE	FALSE
		FALSE	FALSE
		FALSE	FALSE
		FALSE	FALSE
		FALSE	FALSE
		FALSE	FALSE
		FALSE	FALSE
		FALSE	FALSE
		FALSE	FALSE
		FALSE	FALSE
		FALSE	FALSE
		FALSE	FALSE
		FALSE	FALSE
		FALSE	FALSE
		FALSE	FALSE
		FALSE	FALSE
		FALSE	FALSE
		FALSE	FALSE
		FALSE	FALSE
		FALSE	FALSE
		FALSE	FALSE
		FALSE	FALSE
		FALSE	FALSE
		FALSE	FALSE
		FALSE	FALSE
		FALSE	FALSE
		FALSE	FALSE
		FALSE	FALSE
		FALSE	FALSE
		FALSE	FALSE
		FALSE	FALSE
		FALSE	FALSE
		FALSE	FALSE
		FALSE	FALSE
		FALSE	FALSE
		FALSE	FALSE
		FALSE	FALSE
		FALSE	FALSE
		FALSE	FALSE
		FALSE	FALSE
		FALSE	FALSE
		FALSE	FALSE
		FALSE	FALSE
		FALSE	FALSE
		FALSE	FALSE
		FALSE	FALSE
		FALSE	FALSE
		FALSE	FALSE
		FALSE	FALSE
		FALSE	FALSE
		FALSE	FALSE
		FALSE	FALSE
		FALSE	FALSE
		FALSE	FALSE
		FALSE	FALSE
		FALSE	FALSE
		FALSE	FALSE
		FALSE	FALSE
		FALSE	FALSE
		FALSE	FALSE
		FALSE	FALSE
		FALSE	FALSE
		FALSE	FALSE
		FALSE	FALSE
		FALSE	FALSE
		FALSE	FALSE
		FALSE	FALSE
		FALSE	FALSE
		FALSE	FALSE
		FALSE	FALSE
		FALSE	FALSE
		FALSE	FALSE
		FALSE	FALSE
		FALSE	FALSE
		FALSE	FALSE
		FALSE	FALSE
		FALSE	FALSE
		FALSE	FALSE
		FALSE	FALSE
		FALSE	FALSE
		FALSE	FALSE
		FALSE	FALSE
		FALSE	FALSE
		FALSE	FALSE
		FALSE	FALSE
		FALSE	FALSE
		FALSE	FALSE
		FALSE	FALSE
		FALSE	FALSE
		FALSE	FALSE
		FALSE	FALSE
		FALSE	FALSE
		FALSE	FALSE
		FALSE	FALSE
		FALSE	FALSE
		FALSE	FALSE
		FALSE	FALSE
		FALSE	FALSE
		FALSE	FALSE
		FALSE	FALSE
		FALSE	FALSE
		FALSE	FALSE
		FALSE	FALSE
		FALSE	FALSE
		FALSE	FALSE
		FALSE	FALSE
		FALSE	FALSE
		FALSE	FALSE
		FALSE	FALSE
		FALSE	FALSE
		FALSE	FALSE
		FALSE	FALSE
		FALSE	FALSE
		FALSE	FALSE
		FALSE	FALSE
		FALSE	FALSE
		FALSE	FALSE
		FALSE	FALSE
		FALSE	FALSE
		FALSE	FALSE
		FALSE	FALSE
		FALSE	FALSE
		FALSE	FALSE
		FALSE	FALSE
		FALSE	FALSE
		FALSE	FALSE
		FALSE	FALSE
		FALSE	FALSE
		FALSE	FALSE
		FALSE	FALSE
		FALSE	FALSE
		FALSE	FALSE
		FALSE	FALSE
		FALSE	FALSE
		FALSE	FALSE
		FALSE	FALSE
		FALSE	FALSE
		FALSE	FALSE
		FALSE	FALSE
		FALSE	FALSE
		FALSE	FALSE
		FALSE	FALSE
		FALSE	FALSE
		FALSE	FALSE
		FALSE	FALSE
		FALSE	FALSE
		FALSE	FALSE
		FALSE	FALSE
		FALSE	FALSE
		FALSE	FALSE
		FALSE	FALSE
		FALSE	FALSE
		FALSE	FALSE
		FALSE	FALSE
		FALSE	FALSE
		FALSE	FALSE
		FALSE	FALSE
		FALSE	FALSE
		FALSE	FALSE
		FALSE	FALSE
		FALSE	FALSE
		FALSE	FALSE
		FALSE	FALSE
		FALSE	FALSE
		FALSE	FALSE
		FALSE	FALSE
		FALSE	FALSE
		FALSE	FALSE
		FALSE	FALSE
		FALSE	FALSE
		FALSE	FALSE
		FALSE	FALSE
		FALSE	FALSE
		FALSE	FALSE
		FALSE	FALSE
		FALSE	FALSE
		FALSE	FALSE
		FALSE	FALSE
		FALSE	FALSE
		FALSE	FALSE
		FALSE	FALSE
		FALSE	FALSE
		FALSE	FALSE
		FALSE	FALSE
		FALSE	FALSE
		FALSE	FALSE
		FALSE	FALSE
		FALSE	FALSE
		FALSE	FALSE
		FALSE	FALSE
		FALSE	FALSE
		FALSE	FALSE
		FALSE	FALSE
		FALSE	FALSE
		FALSE	FALSE
		FALSE	FALSE
		FALSE	FALSE
		FALSE	FALSE
		FALSE	FALSE
		FALSE	FALSE
		FALSE	FALSE
		FALSE	FALSE
		FALSE	FALSE
		FALSE	FALSE
		FALSE	FALSE
		FALSE	FALSE
		FALSE	FALSE
		FALSE	FALSE
		FALSE	FALSE
		FALSE	FALSE
		FALSE	FALSE
		FALSE	FALSE
		FALSE	FALSE
		FALSE	FALSE
		FALSE	FALSE
		FALSE	FALSE
		FALSE	FALSE
		FALSE	FALSE
		FALSE	FALSE
		FALSE	FALSE
		FALSE	FALSE
		FALSE	FALSE
		FALSE	FALSE
		FALSE	FALSE
		FALSE	FALSE
		FALSE	FALSE
		FALSE	FALSE
		FALSE	FALSE
		FALSE	FALSE
		FALSE	FALSE
		FALSE	FALSE
		FALSE	FALSE
		FALSE	FALSE
		FALSE	FALSE
		FALSE	FALSE
		FALSE	FALSE
		FALSE	FALSE
		FALSE	FALSE
		FALSE	FALSE
		FALSE	FALSE
		FALSE	FALSE
		FALSE	FALSE
		FALSE	FALSE
		FALSE	FALSE
		FALSE	FALSE
		FALSE	FALSE
		FALSE	FALSE
		FALSE	FALSE
		FALSE	FALSE
		FALSE	FALSE
		FALSE	FALSE
		FALSE	FALSE
		FALSE	FALSE
		FALSE	FALSE
		FALSE	FALSE
		FALSE	FALSE
		FALSE	FALSE
		FALSE	FALSE
		FALSE	FALSE
		FALSE	FALSE
		FALSE	FALSE
		FALSE	FALSE
		FALSE	FALSE
		FALSE	FALSE
		FALSE	FALSE
		FALSE	FALSE
		FALSE	FALSE
		FALSE	FALSE
		FALSE	FALSE
		FALSE	FALSE
		FALSE	FALSE
		FALSE	FALSE
		FALSE	FALSE
		FALSE	FALSE
		FALSE	FALSE
		FALSE	FALSE
		FALSE	FALSE
		FALSE	FALSE
		FALSE	FALSE
		FALSE	FALSE
		FALSE	FALSE
		FALSE	FALSE
		FALSE	FALSE
		FALSE	FALSE
		FALSE	FALSE
		FALSE	FALSE
		FALSE	FALSE
		FALSE	FALSE
		FALSE	FALSE
		FALSE	FALSE
		FALSE	FALSE
		FALSE	FALSE
		FALSE	FALSE
		FALSE	FALSE
		FALSE	FALSE
		FALSE	FALSE
		FALSE	FALSE
		FALSE	FALSE
		FALSE	FALSE
		FALSE	FALSE
		FALSE	FALSE
		FALSE	FALSE
		FALSE	FALSE
		FALSE	FALSE
		FALSE	FALSE
		FALSE	FALSE
		FALSE	FALSE
		FALSE	FALSE
		FALSE	FALSE
		FALSE	FALSE
		FALSE	FALSE
		FALSE	FALSE
		FALSE	FALSE
		FALSE	FALSE
		FALSE	FALSE
		FALSE	FALSE
		FALSE	FALSE
		FALSE	FALSE
		FALSE	FALSE
		FALSE	FALSE
		FALSE	FALSE
		FALSE	FALSE
		FALSE	FALSE
		FALSE	FALSE
		FALSE	FALSE
		FALSE	FALSE
		FALSE	FALSE
		FALSE	FALSE
		FALSE	FALSE
		FALSE	FALSE
		FALSE	FALSE
		FALSE	FALSE
		FALSE	FALSE
		FALSE	FALSE
		FALSE	FALSE
		FALSE	FALSE
		FALSE	FALSE
		FALSE	FALSE
		FALSE	FALSE
		FALSE	FALSE
		FALSE	FALSE
		FALSE	FALSE
		FALSE	FALSE
		FALSE	FALSE
		FALSE	FALSE
		FALSE	FALSE
		FALSE	FALSE
		FALSE	FALSE
		FALSE	FALSE
		FALSE	FALSE
		FALSE	FALSE
		FALSE	FALSE
		FALSE	FALSE
		FALSE	FALSE
		FALSE	FALSE
		FALSE	FALSE
		FALSE	FALSE
		FALSE	FALSE
		FALSE	FALSE
		FALSE	FALSE
		FALSE	FALSE
		FALSE	FALSE
		FALSE	FALSE
		FALSE	FALSE
		FALSE	FALSE
		FALSE	FALSE
		FALSE	FALSE
		FALSE	FALSE
		FALSE	FALSE
		FALSE	FALSE
		FALSE	FALSE
		FALSE	FALSE
		FALSE	FALSE
		FALSE	FALSE
		FALSE	FALSE
		FALSE	FALSE
		FALSE	FALSE
		FALSE	FALSE
		FALSE	FALSE
		FALSE	FALSE
		FALSE	FALSE
		FALSE	FALSE
		FALSE	FALSE
		FALSE	FALSE
		FALSE	FALSE
		FALSE	FALSE
		FALSE	FALSE
		FALSE	FALSE
		FALSE	FALSE
		FALSE	FALSE
		FALSE	FALSE
		FALSE	FALSE
		FALSE	FALSE
		FALSE	FALSE
		FALSE	FALSE
		FALSE	FALSE
		FALSE	FALSE
		FALSE	FALSE
		FALSE	FALSE
		FALSE	FALSE
		FALSE	FALSE
		FALSE	FALSE
		FALSE	FALSE
		FALSE	FALSE
		FALSE	FALSE
		FALSE	FALSE
		FALSE	FALSE
		FALSE	FALSE
		FALSE	FALSE
		FALSE	FALSE
		FALSE	FALSE
		FALSE	FALSE
		FALSE	FALSE
		FALSE	FALSE
		FALSE	FALSE
		FALSE	FALSE
		FALSE	FALSE
		FALSE	FALSE
		FALSE	FALSE
		FALSE	FALSE
		FALSE	FALSE
		FALSE	FALSE
		FALSE	FALSE
		FALSE	FALSE
		FALSE	FALSE
		FALSE	FALSE
		FALSE	FALSE
		FALSE	FALSE
		FALSE	FALSE
		FALSE	FALSE
		FALSE	FALSE
		FALSE	FALSE
		FALSE	FALSE
		FALSE	FALSE
		FALSE	FALSE
		FALSE	FALSE
		FALSE	FALSE
		FALSE	FALSE
		FALSE	FALSE
		FALSE	FALSE
		FALSE	FALSE
		FALSE	FALSE
		FALSE	FALSE
		FALSE	FALSE
		FALSE	FALSE
		FALSE	FALSE
		FALSE	FALSE
		FALSE	FALSE
		FALSE	FALSE
		FALSE	FALSE
		FALSE	FALSE
		FALSE	FALSE
		FALSE	FALSE
		FALSE	FALSE
		FALSE	FALSE
		FALSE	FALSE
		FALSE	FALSE
		FALSE	FALSE
		FALSE	FALSE
		FALSE	FALSE
		FALSE	FALSE
		FALSE	FALSE
		FALSE	FALSE
		FALSE	FALSE
		FALSE	FALSE
		FALSE	FALSE
		FALSE	FALSE
		FALSE	FALSE
		FALSE	FALSE
		FALSE	FALSE
		FALSE	FALSE
		FALSE	FALSE
		FALSE	FALSE
		FALSE	FALSE
		FALSE	FALSE
		FALSE	FALSE
		FALSE	FALSE
		FALSE	FALSE
		FALSE	FALSE
		FALSE	FALSE
		FALSE	FALSE
		FALSE	FALSE
		FALSE	FALSE
		FALSE	FALSE
		FALSE	FALSE
		FALSE	FALSE
		FALSE	FALSE
		FALSE	FALSE
		FALSE	FALSE
		FALSE	FALSE
		FALSE	FALSE
		FALSE	FALSE
		FALSE	FALSE
		FALSE	FALSE
		FALSE	FALSE
		FALSE	FALSE
		FALSE	FALSE
		FALSE	FALSE
		FALSE	FALSE
		FALSE	FALSE
		FALSE	FALSE
		FALSE	FALSE
		FALSE	FALSE
		FALSE	FALSE
		FALSE	FALSE
		FALSE	FALSE
		FALSE	FALSE
		FALSE	FALSE
		FALSE	FALSE
		FALSE	FALSE
		FALSE	FALSE
		FALSE	FALSE
		FALSE	FALSE
		FALSE	FALSE
		FALSE	FALSE
		FALSE	FALSE
		FALSE	FALSE
		FALSE	FALSE
		FALSE	FALSE
		FALSE	FALSE
		FALSE	FALSE
		FALSE	FALSE
		FALSE	FALSE
		FALSE	FALSE
		FALSE	FALSE
		FALSE	FALSE
		FALSE	FALSE
		FALSE	FALSE
		FALSE	FALSE
		FALSE	FALSE
		FALSE	FALSE
		FALSE	FALSE
		FALSE	FALSE
		FALSE	FALSE
		FALSE	FALSE
		FALSE	FALSE
		FALSE	FALSE
		FALSE	FALSE
		FALSE	FALSE
		FALSE	FALSE
		FALSE	FALSE
		FALSE	FALSE
		FALSE	FALSE
		FALSE	FALSE
		FALSE	FALSE
		FALSE	FALSE
		FALSE	FALSE
		FALSE	FALSE
		FALSE	FALSE
		FALSE	FALSE
		FALSE	FALSE
		FALSE	FALSE
		FALSE	FALSE
		FALSE	FALSE
		FALSE	FALSE
		FALSE	FALSE
		FALSE	FALSE
		FALSE	FALSE
		FALSE	FALSE
		FALSE	FALSE
		FALSE	FALSE
		FALSE	FALSE
		FALSE	FALSE
		FALSE	FALSE
		FALSE	FALSE
		FALSE	FALSE
		FALSE	FALSE
		FALSE	FALSE
		FALSE	FALSE
		FALSE	FALSE
		FALSE	FALSE
		FALSE	FALSE
		FALSE	FALSE
		FALSE	FALSE
		FALSE	FALSE
		FALSE	FALSE
		FALSE	FALSE
		FALSE	FALSE
		FALSE	FALSE
		FALSE	FALSE
		FALSE	FALSE
		FALSE	FALSE
		FALSE	FALSE
		FALSE	FALSE
		FALSE	FALSE
		FALSE	FALSE
		FALSE	FALSE
		FALSE	FALSE
		FALSE	FALSE
		FALSE	FALSE
		FALSE	FALSE
		FALSE	FALSE
		FALSE	FALSE
		FALSE	FALSE
		FALSE	FALSE
		FALSE	FALSE
		FALSE	FALSE
		FALSE	FALSE
		FALSE	FALSE
		FALSE	FALSE
		FALSE	FALSE
		FALSE	FALSE
		FALSE	FALSE
		FALSE	FALSE
		FALSE	FALSE
		FALSE	FALSE
		FALSE	FALSE
		FALSE	FALSE
		FALSE	FALSE
		FALSE	FALSE
		FALSE	FALSE
		FALSE	FALSE
		FALSE	FALSE
		FALSE	FALSE
		FALSE	FALSE
		FALSE	FALSE
		FALSE	FALSE
		FALSE	FALSE
		FALSE	FALSE
		FALSE	FALSE
		FALSE	FALSE
		FALSE	FALSE
		FALSE	FALSE
		FALSE	FALSE
		FALSE	FALSE
		FALSE	FALSE
		FALSE	FALSE
		FALSE	FALSE
		FALSE	FALSE
		FALSE	FALSE
		FALSE	FALSE
		FALSE	FALSE
		FALSE	FALSE
		FALSE	FALSE
		FALSE	FALSE
		FALSE	FALSE
		FALSE	FALSE
		FALSE	FALSE
		FALSE	FALSE
		FALSE	FALSE
		FALSE	FALSE
		FALSE	FALSE
		FALSE	FALSE
		FALSE	FALSE
		FALSE	FALSE
		FALSE	FALSE
		FALSE	FALSE
		FALSE	FALSE
		FALSE	FALSE
		FALSE	FALSE
		FALSE	FALSE
		FALSE	FALSE
		FALSE	FALSE
		FALSE	FALSE
		FALSE	FALSE
		FALSE	FALSE
		FALSE	FALSE
		FALSE	FALSE
		FALSE	FALSE
		FALSE	FALSE
		FALSE	FALSE
		FALSE	FALSE
		FALSE	FALSE
		FALSE	FALSE
		FALSE	FALSE
		FALSE	FALSE
		FALSE	FALSE
		FALSE	FALSE
		FALSE	FALSE
		FALSE	FALSE
		FALSE	FALSE
		FALSE	FALSE
		FALSE	FALSE
		FALSE	FALSE
		FALSE	FALSE
		FALSE	FALSE
		FALSE	FALSE
		FALSE	FALSE
		FALSE	FALSE
		FALSE	FALSE
		FALSE	FALSE
		FALSE	FALSE
		FALSE	FALSE
		FALSE	FALSE
		FALSE	FALSE
		FALSE	FALSE
		FALSE	FALSE
		FALSE	FALSE
		FALSE	FALSE
		FALSE	FALSE
		FALSE	FALSE
		FALSE	FALSE
		FALSE	FALSE
		FALSE	FALSE
		FALSE	FALSE
		FALSE	FALSE
		FALSE	FALSE
		FALSE	FALSE
		FALSE	FALSE
		FALSE	FALSE
		FALSE	FALSE
		FALSE	FALSE
		FALSE	FALSE
		FALSE	FALSE
		FALSE	FALSE
		FALSE	FALSE
		FALSE	FALSE
		FALSE	FALSE
		FALSE	FALSE
		FALSE	FALSE
		FALSE	FALSE
		FALSE	FALSE
		FALSE	FALSE
		FALSE	FALSE
		FALSE	FALSE
		FALSE	FALSE
		FALSE	FALSE
		FALSE	FALSE
		FALSE	FALSE
		FALSE	FALSE
		FALSE	FALSE
		FALSE	FALSE
		FALSE	FALSE
		FALSE	FALSE
		FALSE	FALSE
		FALSE	FALSE
		FALSE	FALSE
		FALSE	FALSE
		FALSE	FALSE
		FALSE	FALSE
		FALSE	FALSE
		FALSE	FALSE
		FALSE	FALSE
		FALSE	FALSE
		FALSE	FALSE
		FALSE	FALSE
		FALSE	FALSE
		FALSE	FALSE
		FALSE	FALSE
		FALSE	FALSE
		FALSE	FALSE
		FALSE	FALSE
		FALSE	FALSE
		FALSE	FALSE
		FALSE	FALSE
		FALSE	FALSE
		FALSE	FALSE
		FALSE	FALSE
		FALSE	FALSE
		FALSE	FALSE
		FALSE	FALSE
		FALSE	FALSE
		FALSE	FALSE
		FALSE	FALSE
		FALSE	FALSE
		FALSE	FALSE
		FALSE	FALSE
		FALSE	FALSE
		FALSE	FALSE
		FALSE	FALSE
		FALSE	FALSE
		FALSE	FALSE
		FALSE	FALSE
		FALSE	FALSE
		FALSE	FALSE
		FALSE	FALSE
		FALSE	FALSE
		FALSE	FALSE
		FALSE	FALSE
		FALSE	FALSE
		FALSE	FALSE
		FALSE	FALSE
		FALSE	FALSE
		FALSE	FALSE
		FALSE	FALSE
		FALSE	FALSE
		FALSE	FALSE
		FALSE	FALSE
		FALSE	FALSE
		FALSE	FALSE
		FALSE	FALSE
		FALSE	FALSE
		FALSE	FALSE
