# Supplementary material for: Federating AI-related regulations for human therapeutics: an AI-enabled, continuously updating regulatory intelligence system
Source: Front Drug Saf Regul. 2026 Mar 9;6:1718379. doi: 10.3389/fdsfr.2026.1718379 (PMC13006491; doi:10.3389/fdsfr.2026.1718379)
Supplement: Supplementary file 2 [file Supplementaryfile2.zip › Supplemental Files/List of Test Documents.csv]

test_url	high_confidence
https://www.fda.gov/media/167772/download	1
https://www.fda.gov/media/145022/download	1
https://www.fda.gov/media/137106/download	1
https://www.fda.gov/media/160696/download	1
https://www.fda.gov/media/166396/download	1
https://www.fda.gov/media/134071/download	1
https://www.fda.gov/media/178804/download	1
https://www.fda.gov/media/184089/download	1
https://www.fda.gov/media/184078/download	1
https://www.fda.gov/media/171125/download	0
https://www.fda.gov/media/163680/download	0
https://www.fda.gov/media/163681/download	0
https://www.fda.gov/media/151893/download	0
https://www.fda.gov/media/171471/download	0
https://www.fda.gov/media/178175/download	0
https://www.fda.gov/media/184318/download	0
https://www.fda.gov/media/174249/download	0
https://www.fda.gov/media/173627/download	0
https://www.fda.gov/media/177598/download	0
https://www.fda.gov/media/130883/download	0
https://www.fda.gov/media/184091/download	0
https://www.fda.gov/media/184097/download	0
https://www.fda.gov/media/184094/download	0
https://www.fda.gov/media/184081/download	0
https://www.fda.gov/media/184088/download	0
https://www.fda.gov/media/182870/download	0
https://www.fda.gov/media/170944/download	0
https://www.fda.gov/media/170880/download	0
https://www.fda.gov/science-research/fda-science-forum/using-various-machine-learning-algorithms-determine-best-method-predicting-population	1
https://www.fda.gov/news-events/press-announcements/statement-fda-commissioner-scott-gottlieb-md-agencys-new-actions-under-pre-cert-pilot-program	1
https://www.fda.gov/emergency-preparedness-and-response/innovative-technologies/innovative-technologies-regulatory-science-research	1
https://www.fda.gov/news-events/speeches-fda-officials/remarks-national-comprehensive-cancer-network-policy-summit-06252018	1
https://www.fda.gov/medical-devices/medical-device-regulatory-science-research-programs-conducted-osel/credibility-computational-models-program-research-computational-models-and-simulation-associated	1
https://www.fda.gov/drugs/fdapqri-workshop-regulatory-framework-utilization-artificial-intelligence-pharmaceutical	1
https://www.fda.gov/news-events/press-announcements/fda-issues-comprehensive-draft-guidance-developers-artificial-intelligence-enabled-medical-devices	1
https://www.fda.gov/science-research/focus-areas-regulatory-science-report/focus-area-product-safety-surveillance	1
https://www.fda.gov/drugs/regulatory-science-action/artificial-intelligencemachine-learning-assisted-image-analysis-characterizing-biotherapeutics	1
https://www.fda.gov/medical-devices/digital-health-center-excellence/guidances-digital-health-content	1
https://www.fda.gov/news-events/press-announcements/fda-permits-marketing-clinical-decision-support-software-alerting-providers-potential-stroke	1
https://www.fda.gov/science-research/fda-science-forum/development-artificial-intelligence-based-predictive-controller-continuous-pharmaceutical	1
https://www.fda.gov/news-events/press-announcements/fda-authorizes-marketing-first-cardiac-ultrasound-software-uses-artificial-intelligence-guide-user	1
https://www.fda.gov/medical-devices/digital-health-center-excellence/digital-health-terms	1
https://www.fda.gov/science-research/fda-science-forum/predicting-ai-model-behavior-unrepresented-subgroups-test-time-approach-increase-variability-finite	1
https://www.fda.gov/science-research/advancing-regulatory-science/development-optical-and-digital-microscopy-hardware-software-and-statistical-methods-enable	1
https://www.fda.gov/science-research/scientific-meetings-conferences-and-workshops/cheminformatics-resources-us-governmental-organizations-10162024	1
https://www.fda.gov/news-events/press-announcements/fda-establishes-new-advisory-committee-digital-health-technologies	1
https://www.fda.gov/science-research/science-and-research-special-topics	1
https://www.fda.gov/medical-devices/cdrhnew-news-and-updates/webinar-final-guidance-marketing-submission-recommendations-predetermined-change-control-plan	1
https://www.fda.gov/about-fda/oncology-center-excellence/smartcore-technology-using-ai-and-patient-tissue-identify-potential-cancer-therapies-ultra-rare	1
https://www.fda.gov/drugs/drug-safety-and-availability/fdas-istand-pilot-program-accepts-submission-first-artificial-intelligence-based-and-digital-health	1
https://www.fda.gov/medical-devices/digital-health-center-excellence/blog-lifecycle-management-approach-toward-delivering-safe-effective-ai-enabled-health-care	1
https://www.fda.gov/food/new-era-smarter-food-safety-techtalk-podcast/techtalk-podcast-episode-3-artificial-intelligence-new-era-smarter-food-safety	1
https://www.fda.gov/news-events/press-announcements/fda-permits-marketing-artificial-intelligence-based-device-detect-certain-diabetes-related-eye	1
https://www.fda.gov/regulatory-information/search-fda-guidance-documents/considerations-use-artificial-intelligence-support-regulatory-decision-making-drug-and-biological	1
https://www.fda.gov/drugs/regulatory-science-action/deep-learning-enabled-natural-language-processing-identify-directional-pharmacokinetic-drug-drug	1
https://www.fda.gov/medical-devices/digital-health-center-excellence/cdrh-seeks-public-comment-digital-health-technologies-detecting-prediabetes-and-undiagnosed-type-2	1
https://www.fda.gov/science-research/advancing-alternative-methods-fda/about-alternative-methods	0
https://www.fda.gov/news-events/press-announcements/fda-proposes-new-easy-read-medication-guide-patients-patient-medication-information	0
https://www.fda.gov/news-events/press-announcements/statement-fda-commissioner-scott-gottlieb-md-and-jeff-shuren-md-director-center-devices-and-1	0
https://www.fda.gov/drugs/abbreviated-new-drug-application-anda/model-integrated-evidence-mie-industry-meeting-pilot-between-fda-and-generic-drug-applicants	0
https://www.fda.gov/advisory-committees/advisory-committee-vacancies-qualifications-and-experience/medical-devices-and-radiation-emitting-products-committee-vacancies	0
https://www.fda.gov/news-events/press-announcements/fda-roundup-december-15-2023	0
https://www.fda.gov/news-events/fda-voices/lessons-learned-covid-19-are-informing-preparation-future-public-health-emergencies	0
https://www.fda.gov/news-events/speeches-fda-officials/remarks-dr-hahn-global-coalition-regulatory-science-research-09302020	0
https://www.fda.gov/news-events/press-announcements/fda-roundup-may-14-2024	0
https://www.fda.gov/medical-devices/digital-health-software-precertification-pre-cert-pilot-program/precertification-pre-cert-pilot-program-frequently-asked-questions	0
https://www.fda.gov/science-research/advancing-regulatory-science/intramural-regulatory-science-programs	0
https://www.fda.gov/news-events/speeches-fda-officials/remarks-dr-califf-2024-biannual-conference-nyu-grossman-school-medicine-working-group-compassionate	0
https://www.fda.gov/international-programs/global-perspective/when-we-work-together-hand-glove-our-partners-we-can-overcome-any-barrier-conversation-emas-emer	0
https://www.fda.gov/news-events/press-announcements/coronavirus-covid-19-update-january-19-2021	0
https://www.fda.gov/news-events/press-announcements/statement-fda-commissioner-scott-gottlieb-md-administrations-request-new-fda-funding-promote	0
https://www.fda.gov/news-events/press-announcements/fda-roundup-february-2-2024	0
https://www.fda.gov/science-research/focus-areas-regulatory-science-report/lifecycle-fda-regulated-products	0
https://www.fda.gov/news-events/speeches-fda-officials/remarks-acting-commissioner-woodcock-global-summit-regulatory-science-research-10052021	0
https://www.fda.gov/news-events/remarks-commissioner-califf-2024-fda-regulatory-education-industry-annual-conference-redi-05292024	0
https://www.fda.gov/news-events/press-announcements/fda-roundup-may-12-2023	0
https://www.fda.gov/news-events/press-announcements/fda-roundup-april-5-2024	0
https://www.fda.gov/food/hfp-constituent-updates/fda-releases-fda-activities-safety-imported-seafood	0
https://www.fda.gov/about-fda/domestic-mous/mou-225-22-005	0
https://www.fda.gov/news-events/press-announcements/statement-fda-commissioner-scott-gottlieb-md-and-jeff-shuren-md-director-center-devices-and-0	0
https://www.fda.gov/about-fda/oncology-center-excellence/oncology-real-world-evidence-program	0
https://www.fda.gov/news-events/press-announcements/fda-roundup-september-27-2024	0
https://www.fda.gov/news-events/dr-hahns-remarks-alliance-health-policy-brazda-breakfast-briefing-01082021	0
https://www.fda.gov/news-events/press-announcements/fda-roundup-june-11-2024	0
https://www.fda.gov/science-research/advancing-alternative-methods-fda/implementing-alternative-methods	0
https://www.fda.gov/advisory-committees/advisory-committee-calendar/july-28-29-2022-general-and-plastic-surgery-devices-panel-medical-devices-advisory-committee-meeting	0
https://www.fda.gov/about-fda/regulatory-news-stories-and-features/new-digitized-cloud-helps-fda-scientists-share-findings-almost-instantly-advancing-consumer	0
https://www.fda.gov/science-research/womens-health-research/list-owh-research-program-awards-funding-year	0
https://www.fda.gov/news-events/speeches-fda-officials/speech-regulatory-affairs-professionals-society-raps-2017-regulatory-conference-09112017	0
https://www.fda.gov/news-events/press-announcements/fda-roundup-june-18-2024	0
https://www.fda.gov/news-events/speeches-fda-officials/remarks-commissioner-robert-califf-2023-food-and-drug-law-institute-fdli-annual-conference-05172023	0
https://www.fda.gov/science-research/focus-areas-regulatory-science-report/focus-area-advanced-manufacturing	0
https://www.fda.gov/medical-devices/guidance-documents-medical-devices-and-radiation-emitting-products/recent-final-medical-device-guidance-documents	0
https://www.fda.gov/news-events/press-announcements/coronavirus-covid-19-update-daily-roundup-july-13-2020	0
https://www.fda.gov/news-events/press-announcements/fda-roundup-january-17-2025	0
https://www.fda.gov/vaccines-blood-biologics/resources-you-biologics/select-cber-projects-and-activities	0
https://www.fda.gov/news-events/speeches-fda-officials/remarks-frank-yiannas-international-association-food-protection-regulatory-update-07192021	0
https://www.fda.gov/medical-devices/medical-device-regulatory-science-research-programs-conducted-osel/patient-monitoring-and-control-program-research-patient-monitoring-and-control-devices	0
https://www.fda.gov/science-research/fda-science-forum/2021-fda-science-forum-05262021	0
https://www.fda.gov/vaccines-blood-biologics/safety-availability-biologics/cber-biologics-effectiveness-and-safety-best-system	0
https://www.fda.gov/science-research/fda-science-forum/deep-learning-enabled-natural-language-processing-identify-clinical-exposure-changes-object-drugs	0
https://www.fda.gov/news-events/speeches-fda-officials/remarks-commissioner-robert-m-califf-2023-global-summit-regulatory-science-09262023	0
https://www.fda.gov/food/new-era-smarter-food-safety/new-era-smarter-food-safety-blueprint	0
https://www.fda.gov/news-events/speeches-fda-officials/remarks-fda-deputy-commissioner-frank-yiannas-international-association-food-protection-2022-annual	0
https://www.fda.gov/drugs/guidances-drugs/newly-added-guidance-documents	0
https://www.fda.gov/news-events/fda-insight/fda-insight-advanced-manufacturing	0
https://www.fda.gov/science-research/fda-science-forum/2021-fda-science-forum	0
https://www.fda.gov/science-research/focus-areas-regulatory-science-report/focus-area-complex-innovative-trial-design	0
https://www.fda.gov/emergency-preparedness-and-response/mcm-issues/advanced-manufacturing	0
https://www.fda.gov/international-programs/international-publications-speeches-and-news/fdas-new-era-smarter-food-safety-blueprint-through-global-lens	0
https://www.fda.gov/medical-devices/medical-devices-news-and-events/cdrhnew-news-and-updates	0
https://www.fda.gov/about-fda/cdrh-offices/office-science-and-engineering-laboratories	0
https://www.fda.gov/news-events/speeches-fda-officials/breaking-down-barriers-between-clinical-trials-and-clinical-care-incorporating-real-world-evidence	0
https://www.fda.gov/news-events/press-announcements/fda-authorizes-software-can-help-identify-prostate-cancer	0
https://www.fda.gov/drugs/news-events-human-drugs/regulatory-education-industry-redi-annual-conference-2024-innovation-medical-product-development	0
https://www.fda.gov/about-fda/cder-center-real-world-evidence-innovation-ccri/cder-center-real-world-evidence-innovation-ccri-frequently-asked-questions	0
https://www.fda.gov/about-fda/nctr-research-offices-and-divisions/nctr-division-bioinformatics-and-biostatistics	0
https://www.fda.gov/news-events/press-announcements/fda-permits-marketing-artificial-intelligence-algorithm-aiding-providers-detecting-wrist-fractures	0
https://www.fda.gov/regulatory-information/search-fda-guidance-documents/marketing-submission-recommendations-predetermined-change-control-plan-artificial-intelligence	0
https://www.fda.gov/news-events/press-announcements/fda-roundup-december-3-2024	0
https://www.fda.gov/medical-devices/digital-health-center-excellence/about-digital-health-center-excellence	0
https://www.fda.gov/drugs/news-events-human-drugs/2024-scientific-computing-and-digital-transformation-symposium-11042024	0
https://www.fda.gov/about-fda/nctr-publications/2024-nctr-research-highlights	0
https://www.fda.gov/news-events/press-announcements/fda-proposes-framework-advance-credibility-ai-models-used-drug-and-biological-product-submissions	0
https://www.fda.gov/medical-devices/medical-device-regulatory-science-research-programs-conducted-osel/identifying-and-measuring-artificial-intelligence-ai-bias-enhancing-health-equity	0
https://www.fda.gov/about-fda/nctr-publications/nctr-covid-19sars-cov-2-publications	0
https://www.fda.gov/news-events/press-announcements/fda-roundup-december-20-2024	0
