# Supplementary material for: Federating AI-related regulations for human therapeutics: an AI-enabled, continuously updating regulatory intelligence system
Source: Front Drug Saf Regul. 2026 Mar 9;6:1718379. doi: 10.3389/fdsfr.2026.1718379 (PMC13006491; doi:10.3389/fdsfr.2026.1718379)
Supplement: Supplementary file 2 [file Supplementaryfile2.zip › Supplemental Files/List of Reference Documents.csv]

reference_url
https://www.ema.europa.eu/en/documents/comments/implementation-comments-received-draft-reflection-paper-use-artificial-intelligence-medicinal-product-lifecycle-ema-chmp-cvmp-83833-2023_en.pdf
https://www.ema.europa.eu/en/documents/report/report-hma-ema-multi-stakeholder-workshop-artificial-intelligence-ai-enabling-safe-responsible-use-ai_en.pdf
https://www.ema.europa.eu/en/documents/scientific-guideline/reflection-paper-use-artificial-intelligence-ai-medicinal-product-lifecycle_en.pdf
https://www.ema.europa.eu/en/documents/work-programme/multi-annual-artificial-intelligence-workplan-2023-2028-hma-ema-joint-big-data-steering-group_en.pdf
https://www.ema.europa.eu/en/news/artificial-intelligence-medicine-regulation
https://www.ema.europa.eu/en/news/artificial-intelligence-workplan-guide-use-ai-medicines-regulation
https://www.ema.europa.eu/en/news/ema-qualifies-first-artificial-intelligence-tool-diagnose-inflammatory-liver-disease-mash-biopsy-samples
https://www.ema.europa.eu/en/news/reflection-paper-use-artificial-intelligence-lifecycle-medicines
https://www.fda.gov/about-fda/center-drug-evaluation-and-research-cder/cders-framework-regulatory-advanced-manufacturing-evaluation-frame-initiative
https://www.fda.gov/about-fda/nctr-research-focus-areas/animalgan-initiative
https://www.fda.gov/about-fda/nctr-research-focus-areas/bertox-initiative
https://www.fda.gov/about-fda/nctr-research-focus-areas/pathologai-initiative
https://www.fda.gov/about-fda/nctr-research-focus-areas/safetai-initiative
https://www.fda.gov/about-fda/nctr-research-focus-areas/translai-initiative
https://www.fda.gov/drugs/cder-conversations/information-visualization-platform-infovip-cders-new-artificial-intelligence-safety-surveillance
https://www.fda.gov/drugs/news-events-human-drugs/role-artificial-intelligence-clinical-trial-design-and-research-dr-elzarrad
https://www.fda.gov/drugs/science-and-research-drugs/cder-emerging-drug-safety-technology-program-edstp
https://www.fda.gov/food/hfp-constituent-updates/fda-moves-second-phase-ai-imported-seafood-pilot-program
https://www.fda.gov/media/122535/download
https://www.fda.gov/media/130496/download
https://www.fda.gov/media/139868/download
https://www.fda.gov/media/142029/download
https://www.fda.gov/media/165743/download
https://www.fda.gov/media/166704/download
https://www.fda.gov/media/167973/download
https://www.fda.gov/media/168879/download
https://www.fda.gov/media/173449/download
https://www.fda.gov/media/177030/download
https://www.fda.gov/media/182798/download
https://www.fda.gov/media/182871/download
https://www.fda.gov/media/184830/download
https://www.fda.gov/medical-devices/medical-device-regulatory-science-research-programs-conducted-osel/evaluation-methods-artificial-intelligence-ai-enabled-medical-devices-performance-assessment-and
https://www.fda.gov/medical-devices/medical-device-regulatory-science-research-programs-conducted-osel/methods-and-tools-effective-postmarket-monitoring-artificial-intelligence-ai-enabled-medical-devices
https://www.fda.gov/news-events/fda-voices/fda-releases-two-discussion-papers-spur-conversation-about-artificial-intelligence-and-machine
https://www.fda.gov/science-research/focus-areas-regulatory-science-report/focus-area-model-informed-product-development
